# Supplementary material for: Comparative genomics of Toll-like receptor signalling in five species
Source: BMC Genomics. 2009 May 11;10:216. doi: 10.1186/1471-2164-10-216 (PMC2689273; doi:10.1186/1471-2164-10-216)
Supplement: Additional file 3 — Primers used for RH mapping of TLR and signalling molecules. The file contains the primer sequences for the mapped loci in sheep and pig. [file 1471-2164-10-216-S3.xls]

## Sheet: additional file 3
marker	species	chromosome	primer forward (5' to 3')	primer reverse (5' to 3')		primer origin
CASP8	Ovis aries	-	CCTTATTGGCAAACCCAAAA	AGTGGGAGAAGTCCAGCTCA		Connor et al. 2006
IRAK-1	Ovis aries	-	CTGCTCTCGTCCAGCTCTCT	CCATGAGAACTTCCGACCAT		Connor et al. 2006
IRF-3	Ovis aries	14	CCTGACAGACAAGAGCGTGA	CCAGGTTGAACACACCTCCT		Connor et al. 2006
LY96	Ovis aries	9	CTGTGAACACAACAATACAATTCTCC	TCTAATTGAAATCAGGGTAATGTATGA		Connor et al. 2006
MyD88	Ovis aries	19	CCCCAGCGATATTGAGTTTG	TCACATTCCTTGCTTTGCAG		this study
TICAM1	Ovis aries	5	TTCATCATCCTGCTGCTCAC	AGGTGTTGGTCACCTTCCTG		Connor et al. 2006
TICAM2	Ovis aries	-	AGGCCAGAAGAGGACACAGA	CGTTGATGGTTCGTAGAGCA		Connor et al. 2006
TIRAP	Ovis aries	21	GCTCCAGCTCAGAGGTGTCT	CCCTCCAGGTAGGAGACCAG		Connor et al. 2006
TLR1	Ovis aries	6	TGGGGAAAGAGAAGATGCTG	GGAGGATCGTGATGAAGGAA		this study
TLR10	Ovis aries	6	ATGGTGTTCATCCTGGCATT	CTCCCAGACCCAAACACACT		this study
TLR2	Ovis aries	17	ACGACGCCTTTGTGTCCTAC	AGTGGGAGAAGTCCAGCTCA		this study
TLR3	Ovis aries	26	CAAGGTTCACCATGCAGTTC	GCTGAATTTCTGGACCCAAG		this study
TLR4	Ovis aries	2	CAGAAACCTCCGCTACCTTG	GCCGTGATACGGTTGAAACT		this study
TLR5	Ovis aries	12	AACGCTTTGCTCAAACACCT	ACCCTCTGATGGACTGATGC		this study
TLR6	Ovis aries	6	CAAAGCAGGGAACAATCCAT	CCACAATGGTGACAATCAGC		this study
TLR7	Ovis aries	X	ACTCCTTGGGGCTAGATGGT	GCTGGTTTCCATCCAGGTAA		this study
TLR8	Ovis aries	X	ACTGGGATGCTTGGTTCATC	TTGCTTTGGTTGATGCTCTG		this study
TLR9	Ovis aries	19	CACGACTCTGACTTCGTCCA	AGCGACAGGGATACGAGAGA		this study
TOLLIP	Ovis aries	21	GCGTGGACTCCTTCTACCTG	GTACCACTCGTCCACGACCT		Connor et al. 2006
TRAF6	Ovis aries	15	TCCTGTGCCTCAATGTACCA	GGGTTCGAATAGTTCGCTTG		Connor et al. 2006
AMBN	Sus scrofa	8	GGTCCTCTTCTTGCTTTCATTC	GCAGTGTCACATTTCCTGGAT		this study
BMPR1B	Sus scrofa	8	GAAATGCAAATGGAACACCAG	CAGCCAGATCACCTCTAACTG		this study
CCK	Sus scrofa	13	CTGAGTCAGGAGGTGGCTTC	CAAAAGGTAGACGGCGAGTC		this study
COPS4	Sus scrofa	8	GGCTTGCCTAGAAACCGAAA	CCTGGCTGGTAATGCGTACT		this study
CPE	Sus scrofa	8	CTGCACCTGGAGCATATGAA	GTACCTGTACCGGGGGTTTC		this study
CSN1	Sus scrofa	8	GGAAATCGCAAATCGAAGTC	TGGCACTTACAGGAGAAGCA		this study
CSN10	Sus scrofa	8	CGCTGTGAGAGTGATAAAAGATTAT	TGGACAGTGGTGGTCTCAG		Jiang et al. 2002
DSPP	Sus scrofa	8	CAATATCAGAGCCCCTTGCT	TCATGCTACCACCAGGGAAG		this study
EGF	Sus scrofa	8	GAAACAATTCCCGTGTTCTCT	TCACTTCCACACCTGTAACATCT		Rohrer et al. 1996
GNRHR	Sus scrofa	8	CTTCAGGATGATCCATTTAGCAG	AGTGGATCAAAGCATGGATTTAA		Jiang et al. 2001
IBSP	Sus scrofa	8	GAGTACAGCTACTACAAAGGGCGCA	GGGTGCAAACACCTTAAAAATACCG		Jiang et al. 2002
IL2	Sus scrofa	8	CCTGGAGAGATCAGCATTCTCGTAA	TTGTGTTGCATTGCACTAACCCTT		Jiang et al. 2002
IL8	Sus scrofa	8	TGCAGTTCTGGCAAGAGTAAGTGC	CAGGCAGACCTCTTTTCCATTGACAA		Shimanuki et al. 2002
MAN2B2	Sus scrofa	8	AGACCTGCAACCTGCAGTG	TGAATGGGAAAGGGAGAGG		Campbell et al. 2003
MyD88	Sus scrofa	13	CCTTGCTTTGCAGGTAATCA	CCAACTATCGGTTAAGTTATGTGTG		this study
S0021	Sus scrofa	13	ATCAATCAGAGAAACAGGGT	TCTTTGTAATCTGTCCTTCC		Rohrer et al. 1996
S0068	Sus scrofa	13	AGTGGTCTCTCTCCCTCTTGCT	CCTTCAACCTTTGAGCAAGAAC		Rohrer et al. 1996
S0069	Sus scrofa	8	CATATGCCACAGGTGTGACCTAAA	TGCAAAACTAATGTTTGTGTTGCC		Rohrer et al. 1996
S0075	Sus scrofa	13	GGATCCAAGTGCCAGCAATG	TTGTCCACCCTGGGAGGG		Rohrer et al. 1996
S0086	Sus scrofa	8	CTGAGAACTTCCATATGCTCCTGG	TGAATGGGAGCAACATCACT		Rohrer et al. 1996
S0144	Sus scrofa	8	ATTAGAGCCACCTGAAGGCT	CGTTGGTCGGCAGCTATAGC		Rohrer et al. 1996
S0178	Sus scrofa	8	GGCACCAGGAATCTGCAATCCAGT	TAGCCTGGGAACCTCCACACGCTG		Rohrer et al. 1996
S0215	Sus scrofa	13	TAGGCTCAGACCCTGCTGCAT	TGGGAGGCTGAAGGATTGGGT		Rohrer et al. 1996
S0219	Sus scrofa	13	CACATCGGTAGTGTTTTACATTGAT	CCGCCAATGCCATTCCAA		Rohrer et al. 1996
S0223	Sus scrofa	13	AGGCAGTATTCGAGGNCCGTTG	CTGCGGATACAGGCCCTTGC		Rohrer et al. 1996
S0225	Sus scrofa	8	CAGGTGGAAAGAATGGAATGAA	GCTAATGCCAGAGAAATGCAGA		Rohrer et al. 1996
S0282	Sus scrofa	13	AACTTCCATATGCCACAGGTGC	AGTGGAACAGAATGGAGAGCCC		Rohrer et al. 1996
S0285	Sus scrofa	8	TAGCCTGCCCTCAAAAGACCT	TGCCCTAAAAATCCCCTGTTC		Rohrer et al. 1996
S0287	Sus scrofa	13	AACCTCCATGTGCCGCAGTGC	CTTTCTGCTGTGGTTCCCGCC		Rohrer et al. 1996
S0288	Sus scrofa	13	GAAACAGAAAAGCAAAAGCAGCAA	GTGCACAATGTCCCAGGATCC		Rohrer et al. 1996
S0289	Sus scrofa	13	AGGAGCATTTGGCCACGTCTG	TGTTGACCTTCTGTGATGGGGC		Rohrer et al. 1996
S0291	Sus scrofa	13	GGAGGGACCCATCTGACAGGA	TTTTGGTGGGACGCTCCTGAC		Rohrer et al. 1996
S0293	Sus scrofa	13	GGGTTCCAGTTCCAGCTCATCA	TCAGCTGGACAGGCATTATTATCAC		Rohrer et al. 1996
S0376	Sus scrofa	8	TCTGGGCCACTGAAGGACTT	TGACTGCAGCTCCGATTCAA		Robic et al. 1997
SCYB6	Sus scrofa	8	TGCACAGTTCTGGCTAAGGTT	CAAAGCACAGAAGTACTATCAACCA		this study
SLIT2	Sus scrofa	8	ACTACCAAAAGCAGCAGGGCTATG	TCAAATATTTCCACTATGAAGCATTCA		Jiang et al. 2002
SPARCL1	Sus scrofa	8	GCGAGCAGGAAGAAGACA	TTGGGCTTAGTGATTTTTGAG		Maak et al. 2001
SPP1	Sus scrofa	8	GATGGGAGCAATGAGCATTC	AAGACGCACTCTCTAATTCATGAGA		Jiang et al. 2002
STE	Sus scrofa	8	CCCAGCCTCAGCAATAGTATTAATA	ACTTATGTCTTCGTATCTAG		Jiang et al. 2002b
SW1030	Sus scrofa	13	AACTGGGGAAGTAGAAGAGCG	TCATCTCATGCCTGTGTCTAAA		Rohrer et al. 1996
SW1037	Sus scrofa	8	ACACAGCCCTACTGACATTTTG	ACATTTCATGGGAAAAATAAGG		Rohrer et al. 1996
SW1056	Sus scrofa	13	GGTGGTTGGTTCTCAAAAACA	TTTCTGGTGTACAGCAAAGTGA		Rohrer et al. 1996
SW1070	Sus scrofa	8	CTTGCAGCATCACTCTTAGGC	TCTATGTGCCTTGGAGTGAGG		Rohrer et al. 1996
SW1080	Sus scrofa	8	GGGAAATTTGGATTTGAAATTG	TCCCTGTCACTGTAACTTGCC		Rohrer et al. 1996
SW1085	Sus scrofa	8	CAGGCTCCCTGACTTCAGAC	TAGGTCCATCCATGTTTCTGC		Rohrer et al. 1996
SW129	Sus scrofa	13	TTGCATGAACTTTTCAACACTG	TTGTTTAGAAGTTTTGGGTTGC		Rohrer et al. 1996
SW1312	Sus scrofa	8	GAGACATGCAGTTTAGCTGCC	TTGGTGACAAAGAGGCAATG		Rohrer et al. 1996
SW1345	Sus scrofa	8	CATTGACTCCAGGTAGAGTCCC	CCTGTGCCCAGTTCCATC		Rohrer et al. 1996
SW1378	Sus scrofa	13	ACCACACGTCTAATTGAAGAGC	TAAATCACAACTTTTGGGGATG		Rohrer et al. 1996
SW1407	Sus scrofa	13	AGCCACTAGGGAACTTCAAATG	CCCACTTTTTCTCTCAAGCTG		Rohrer et al. 1996
SW149	Sus scrofa	8	AGTTACGGTGGGTCGTAATCC	TCATGTTCACAGAACACCTTCC		Rohrer et al. 1996
SW1550	Sus scrofa	13	GCAGCATATTGTTTAGCCACC	TGCATCCAACACAGAAGCAC		Rohrer et al. 1996
SW1649	Sus scrofa	8	CACAGGTCCATCACCTCATG	TGGGTATCTAATGTACATCACGG		Rohrer et al. 1996
SW1679	Sus scrofa	8	CAAATCCATTTAGATGGTAGGC	GCCAAGAGGGAAGCTTATAGC		Rohrer et al. 1996
SW1702	Sus scrofa	8	ACCTCCATATACTGCAAGCG	TACCAGTCGAGTTCGCTGAC		Rohrer et al. 1996
SW171	Sus scrofa	8	CAGATTGTTTAGCCTCTGTGTG	CATCTTTTCCAATGACAACATG		Rohrer et al. 1996
SW1924	Sus scrofa	8	GTCAAACTTTGCAAATGTTATGTG	TTGACAAAACTAGGTAAAGCATGG		Rohrer et al. 1996
SW194	Sus scrofa	8	CCTCACTTAAGAAGGTTCCTGC	TGCCTGCTTACATTAAGTGGG		Rohrer et al. 1996
SW1980	Sus scrofa	8	CCCCCATTTGAACAATGAAG	GCTTCTGTATGCCACAGCTG		Rohrer et al. 1996
SW2007	Sus scrofa	13	GAAAGATTTCTTCACAAGGTGC	TTGGTGTACGAGTGTCTTGAGG		Rohrer et al. 1996
SW205	Sus scrofa	8	CACAGGTCCATCACCTCATG	GGGTATCTAATGTACATCACGG		Rohrer et al. 1996
SW2097	Sus scrofa	13	TGACTTTGCTTAGCCTCTGTTC	TTCCCTATGCTGCAGATGTG		Rohrer et al. 1996
SW211	Sus scrofa	8	TCATCAAGAAAATTGGCTTGG	TGACCACAAGGAAGAAACTGG		Rohrer et al. 1996
SW225	Sus scrofa	13	AGGACCCACCAAGAGTTACC	TGCTGGTAATGGGTGATTAGG		Rohrer et al. 1996
SW2412	Sus scrofa	13	GTGGAGCAAGGTACTCCTGTG	TTTTAATAAAGCCCTCCCCC		Rohrer et al. 1996
SW2440	Sus scrofa	13	CCCCCATAAGGACAGCAATC	CTGGTGTGAAACCCAATCG		Rohrer et al. 1996
SW2448	Sus scrofa	13	CTCAGGGACTTATCCTCAGTGG	GAGGTGGGATTTGGTCCAG		Rohrer et al. 1996
SW2450	Sus scrofa	13	AGGTGACATCAGCTGCCTG	CAGCTGAGGTGGTGTGACC		Rohrer et al. 1996
SW2611	Sus scrofa	8	CTTGTTTCCCGCAGTCTCTC	GTGTGTTCCAGATGAACCTGG		Rohrer et al. 1996
SW268	Sus scrofa	8	AGCCCTTCCCTTAATATAACCC	CTGATTCACTTTCATTCGAGAA		Rohrer et al. 1996
SW29	Sus scrofa	8	AGGGTGGCTAAAAAAGAAAAGG	ATCAAATCCTTACCTCTGCAGC		Rohrer et al. 1996
SW368	Sus scrofa	8	ACATTAAATAGGATTATATATGCATGGG	TTCATTTTTTTTAAAGTCAGTTATCTCA		Rohrer et al. 1996
SW374	Sus scrofa	8	AGTAATCCCATCCTCCCCAG	TGCTCTCCAGCCCTCAAG		Rohrer et al. 1996
SW38	Sus scrofa	13	ACGTCTGTGTCGGTGCCT	GAGGCTCCTGATAGCAGCC		Rohrer et al. 1996
SW398	Sus scrofa	13	AAGTGCCAATGCTTTGTTCC	CGGAGGAGAAATAAGGGTAGC		Rohrer et al. 1996
SW444	Sus scrofa	8	ATAGTTTCGGTTGGCCCAG	CTTAAGCCTCAAGCTAACAGGC		Rohrer et al. 1996
SW61	Sus scrofa	8	AGAGCATTCCAGGCTTCTCA	GAGAGGGATGAGCACTCTGG		Rohrer et al. 1996
SW7	Sus scrofa	8	CCAGAGCTGAGTAAAAAGGTCA	TAACCATGCTTTTCCTAGGTGG		Rohrer et al. 1996
SW763	Sus scrofa	8	GGGTGCATTGTTCTCATATGG	TGCTCTAGCAACACACACCC		Rohrer et al. 1996
SW769	Sus scrofa	13	GGTATGACCAAAAGTCCTGGG	TCTGCTATGTGGGAAGAATGC		Rohrer et al. 1996
SW864	Sus scrofa	13	TTAAGACTGTCTTGGGCATTCC	TTGCACAGATGCTAATTCTTCC		Rohrer et al. 1996
SW882	Sus scrofa	13	TGGGTCTCCATCATCATGTG	TTTTCCGGGGAAACAGAAC		Rohrer et al. 1996
SW905	Sus scrofa	8	ATCCCAACCTTCTTTCAAAGG	TCCAGTGGCAGAACAACATG		Rohrer et al. 1996
SW933	Sus scrofa	8	AAGAGCTTGGTGAATTGAGAGC	ACATATACTTCCGACAGCCCC		Rohrer et al. 1996
SW935	Sus scrofa	13	ATATAAGGGAAAATAATCTGAAAGAGTATG	GTGGTGGTTTGCCTCTTATAGC		Rohrer et al. 1996
SW937	Sus scrofa	13	GTGGAGAACACCAAATGCG	TGGAACTTTGAACCTGACACC		Rohrer et al. 1996
SW955	Sus scrofa	13	CTGCTCAAAGTTTATCTTCCCC	GTCACTCCACTCTGTCTTTCCC		Rohrer et al. 1996
SW992	Sus scrofa	13	CATGTTGCTGCAAGTGGC	TTTATCCCTTTCCCCTTTGG		Rohrer et al. 1996
SWR1921	Sus scrofa	8	CCTTCTATAGCCTTTCCAATTTATG	TGCTCGGGTTTGTTAACCTC		Rohrer et al. 1996
SWR2189	Sus scrofa	13	TACAGCTCCAGTTTGACCCC	AGCACTGTGTTTATGGCATCC		Rohrer et al. 1996
SWR428	Sus scrofa	13	ACCTGCGTCCTCATGGATAC	TTCCACGTAGATTTTTGACACG		Rohrer et al. 1996
SWR750	Sus scrofa	8	CATGGACATTAAAAAAAGTGGTC	GGAACCTCCATGTGCCTG		Rohrer et al. 1996
TLR1	Sus scrofa	8	AGATTTCGTGCCACCCTATG	CAGATTTACTGCGGTGCTGA		this study
TLR10	Sus scrofa	8	GTCTCCCAATTTCGTCCAGA	CGAGACCCTTCATTCAGCTC		this study
TLR2	Sus scrofa	8	TGCTATGACGCTTTCGTGTC	CACCACTCGCTCTTCACAAA		this study
TLR6	Sus scrofa	8	CGATTCTGCCTGGGTAAAAA	TAAGTTCGCTGTGCCATGAG		this study
TLR9	Sus scrofa	13	ACATCCATAGCCGAGTGTCC	AAGGCCAGGTTATTGTCACG		this study
UNC5C	Sus scrofa	8	AGACAGTGCGCAGGTTAGGT	CACGTTCAGCCACAAACAAG		this study
References:
Campbell EM, Nonneman D, Rohrer GA: Fine mapping a quantitative trait locus affecting ovulation rate in swine on chromosome 8. J Anim Sci 2003, 81(7):1706-14.
Connor EE, Cates, EA, Williams JL, Bannerman DD: Cloning and radiation hybrid mapping of bovine toll-like receptor-4 (TLR-4) signalling molecules. Veterinary Immunology and Immunopathology 2006, 112(3-4):302-308.
Jiang Z, Gibson JP, Archibald AL, Haley CS: The porcine gonadotropin-releasing hormone receptor gene (GNRHR): genomic organization, polymorphisms, and association with the number of corpora lutea. Genome 2001, 44(1):7-12.
Jiang Z, Robinson JAB, Verrinder Gibbins AM, Gibson JP, Archibald AL, Haley CS: Mapping of QTLs for prolificacy traits on SSC8 using a candidate gene approach. 7th World Congress on Genetics Applied to Livestock Production, August 19-23, 2002, Montpellier, France
Maak S, Jaesert S, Neumann K, Yerle M, von Lengerken G: Isolation of expressed sequence tags of skeletal muscle of neonatal healthy and splay leg piglets and mapping by somatic cell hybrid analysis. Anim Genet 2001, 32(5):303-7.
Robic A, Milan D, Woloszyn N, Riquet J, Yerle M, Nagel M, Bonnet M, Pinton P, Dalens M, Gellin J: Contribution to the physically anchored linkage map of the pig. Animal Genetics 1997, 28: 94–102.
Rohrer GA, Alexander LJ, Hu Z, Smith TP, Keele JW, Beattie CW. A comprehensive map of the porcine genome. Genome Res 1996, 6(5):371-391.
Shimanuki S,Kobayashi E, Awata T: Genomic structure of the porcine Interleukin 8 gene and development of a microsatellite marker within intron 1. Animal Genetics 2002 33(6):470-471.
