# Supplementary material for: Comparative genomics of Toll-like receptor signalling in five species
Source: BMC Genomics. 2009 May 11;10:216. doi: 10.1186/1471-2164-10-216 (PMC2689273; doi:10.1186/1471-2164-10-216)
Supplement: Additional file 4 — Immunologically relevant genes in regions of conserved synteny surrounding the TLR1 family cluster, MyD88 and IRF3. The file contains a list of genes located in the regions of conserved synteny which overlap with the discussed QTLs and which are listed in the innatedb gene list [73]. Ensembl IDs, gene names, murine orthologs, gene ontologies (GO term) and chromosomal localisation in human are given. Genes unique to mouse or murine genes for which the human orthologs are not listed in the innatedb gene list are itemized with their position in mouse. Genes considered as functionally relevant are highlighted by green background. [file 1471-2164-10-216-S4.xls]

## Sheet: additional file 4
linked to	Ensembl gene ID	Organism	Chromosome	Genomic coordinates	Gene symbol	Gene name	Human orthologs(Symbol|IDBG-ID|Ensembl)	Mouse orthologs(Symbol|IDBG-ID|Ensembl)	GO Accession	GO Term
TLR6	ENSG00000109819	Homo sapiens	4	23402742	PPARGC1A	peroxisome proliferator-activated receptor gamma, coactivator 1 alpha		Ppargc1a|IDBG-163551|ENSMUSG00000029167	GO:0001659 [biological_process] ; GO:0001678 [biological_process] ; GO:0006094 [biological_process] ; GO:0006118 [biological_process] ; GO:0006350 [biological_process] ; GO:0006367 [biological_process] ; GO:0006397 [biological_process] ; GO:0006461 [biological_process] ; GO:0007005 [biological_process] ; GO:0007586 [biological_process] ; GO:0008380 [biological_process] ; GO:0019395 [biological_pr…	thermoregulation [biological_process] ; cell glucose homeostasis [biological_process] ; gluconeogenesis [biological_process] ; electron transport [biological_process] ; transcription [biological_process] ; transcription initiation from RNA polymerase II promoter [biological_process] ; mRNA processing [biological_process] ; protein complex assembly [biological_process] ; mitochondrion organization…
TLR6	ENSG00000109606	Homo sapiens	4	24138188	DHX15	DEAH (Asp-Glu-Ala-His) box polypeptide 15		Dhx15|IDBG-163641|ENSMUSG00000029169	GO:0006397 [biological_process] ; GO:0008380 [biological_process] ; GO:0005634 [cellular_component] ; GO:0005689 [cellular_component] ; GO:0000166 [molecular_function] ; GO:0003676 [molecular_function] ; GO:0003724 [molecular_function] ; GO:0004386 [molecular_function] ; GO:0005524 [molecular_function] ; GO:0008026 [molecular_function] ; GO:0016787 [molecular_function] ; GO:0017111 [molecular_fun…	mRNA processing [biological_process] ; RNA splicing [biological_process] ; nucleus [cellular_component] ; U12-dependent spliceosome [cellular_component] ; nucleotide binding [molecular_function] ; nucleic acid binding [molecular_function] ; RNA helicase activity [molecular_function] ; helicase activity [molecular_function] ; ATP binding [molecular_function] ; ATP-dependent helicase activity [mole…
TLR6	ENSG00000109610	Homo sapiens	4	24406183	SOD3	superoxide dismutase 3, extracellular		Sod3|IDBG-163718|ENSMUSG00000072941	GO:0001666 [biological_process] ; GO:0006801 [biological_process] ; GO:0005578 [cellular_component] ; GO:0005625 [cellular_component] ; GO:0005802 [cellular_component] ; GO:0004785 [molecular_function] ; GO:0005507 [molecular_function] ; GO:0005515 [molecular_function] ; GO:0008201 [molecular_function] ; GO:0008270 [molecular_function] ; GO:0016209 [molecular_function] ; GO:0016491 [molecular_fun…	response to hypoxia [biological_process] ; superoxide metabolic process [biological_process] ; proteinaceous extracellular matrix [cellular_component] ; soluble fraction [cellular_component] ; trans-Golgi network [cellular_component] ; copper, zinc superoxide dismutase activity [molecular_function] ; copper ion binding [molecular_function] ; protein binding [molecular_function] ; heparin binding …
TLR6	ENSG00000053900	Homo sapiens	4	24987946	ANAPC4	anaphase promoting complex subunit 4		Anapc4|IDBG-164158|ENSMUSG00000029176	GO:0000086 [biological_process] ; GO:0000090 [biological_process] ; GO:0006511 [biological_process] ; GO:0006512 [biological_process] ; GO:0007049 [biological_process] ; GO:0051301 [biological_process] ; GO:0005680 [cellular_component] ; GO:0004842 [molecular_function]	G2/M transition of mitotic cell cycle [biological_process] ; mitotic anaphase [biological_process] ; ubiquitin-dependent protein catabolic process [biological_process] ; ubiquitin cycle [biological_process] ; cell cycle [biological_process] ; cell division [biological_process] ; anaphase-promoting complex [cellular_component] ; ubiquitin-protein ligase activity [molecular_function]
TLR6	ENSG00000109689	Homo sapiens	4	26471409	STIM2	stromal interaction molecule 2		Stim2|IDBG-164870|ENSMUSG00000039156	GO:0006811 [biological_process] ; GO:0006816 [biological_process] ; GO:0032235 [biological_process] ; GO:0005783 [cellular_component] ; GO:0016020 [cellular_component] ; GO:0016021 [cellular_component] ; GO:0030176 [cellular_component] ; GO:0005509 [molecular_function] ; GO:0005515 [molecular_function]	ion transport [biological_process] ; calcium ion transport [biological_process] ; negative regulation of calcium ion transport via store-operated calcium channel [biological_process] ; endoplasmic reticulum [cellular_component] ; membrane [cellular_component] ; integral to membrane [cellular_component] ; integral to endoplasmic reticulum membrane [cellular_component] ; calcium ion binding [molecu…
TLR6	ENSG00000169851	Homo sapiens	4	30331135	PCDH7	protocadherin 7		Pcdh7|IDBG-165071|ENSMUSG00000029108	GO:0007155 [biological_process] ; GO:0007156 [biological_process] ; GO:0005886 [cellular_component] ; GO:0005887 [cellular_component] ; GO:0016020 [cellular_component] ; GO:0005509 [molecular_function] ; GO:0005515 [molecular_function]	cell adhesion [biological_process] ; homophilic cell adhesion [biological_process] ; plasma membrane [cellular_component] ; integral to plasma membrane [cellular_component] ; membrane [cellular_component] ; calcium ion binding [molecular_function] ; protein binding [molecular_function]
TLR6	ENSG00000169299	Homo sapiens	4	37504737	PGM2	phosphoglucomutase 2		Pgm2|IDBG-165532|ENSMUSG00000029171	GO:0005975 [biological_process] ; GO:0006006 [biological_process] ; GO:0006810 [biological_process] ; GO:0005737 [cellular_component] ; GO:0000287 [molecular_function] ; GO:0004614 [molecular_function] ; GO:0005215 [molecular_function] ; GO:0005488 [molecular_function] ; GO:0016853 [molecular_function] ; GO:0016868 [molecular_function]	carbohydrate metabolic process [biological_process] ; glucose metabolic process [biological_process] ; transport [biological_process] ; cytoplasm [cellular_component] ; magnesium ion binding [molecular_function] ; phosphoglucomutase activity [molecular_function] ; transporter activity [molecular_function] ; binding [molecular_function] ; isomerase activity [molecular_function] ; intramolecular tr…
TLR6	ENSG00000109787	Homo sapiens	4	38342212	KLF3	Kruppel-like factor 3 (basic)		Klf3|IDBG-165848|ENSMUSG00000029178	GO:0000122 [biological_process] ; GO:0006350 [biological_process] ; GO:0006355 [biological_process] ; GO:0007275 [biological_process] ; GO:0005622 [cellular_component] ; GO:0005634 [cellular_component] ; GO:0003676 [molecular_function] ; GO:0003700 [molecular_function] ; GO:0008270 [molecular_function] ; GO:0046872 [molecular_function]	negative regulation of transcription from RNA polymerase II promoter [biological_process] ; transcription [biological_process] ; regulation of transcription, DNA-dependent [biological_process] ; multicellular organismal development [biological_process] ; intracellular [cellular_component] ; nucleus [cellular_component] ; nucleic acid binding [molecular_function] ; transcription factor activity [m…
TLR6	ENSG00000174123	Homo sapiens	4	38450658	TLR10	toll-like receptor 10		No mouse ortholog	GO:0006954 [biological_process] ; GO:0045087 [biological_process] ; GO:0016020 [cellular_component] ; GO:0016021 [cellular_component] ; GO:0004888 [molecular_function] ; GO:0005515 [molecular_function] ; GO:0031072 [molecular_function]	inflammatory response [biological_process] ; innate immune response [biological_process] ; membrane [cellular_component] ; integral to membrane [cellular_component] ; transmembrane receptor activity [molecular_function] ; protein binding [molecular_function] ; heat shock protein binding [molecular_function]
TLR6	ENSG00000174125	Homo sapiens	4	38474275	TLR1	toll-like receptor 1		Tlr1|IDBG-165889|ENSMUSG00000044827	GO:0006954 [biological_process] ; GO:0007165 [biological_process] ; GO:0042116 [biological_process] ; GO:0042535 [biological_process] ; GO:0045087 [biological_process] ; GO:0045410 [biological_process] ; GO:0005886 [cellular_component] ; GO:0005887 [cellular_component] ; GO:0016020 [cellular_component] ; GO:0031410 [cellular_component] ; GO:0004888 [molecular_function] ; GO:0005515 [molecular_fun…	inflammatory response [biological_process] ; signal transduction [biological_process] ; macrophage activation [biological_process] ; positive regulation of tumor necrosis factor biosynthetic process [biological_process] ; innate immune response [biological_process] ; positive regulation of interleukin-6 biosynthetic process [biological_process] ; plasma membrane [cellular_component] ; integral to…
TLR6	ENSG00000174130	Homo sapiens	4	38504618	TLR6	toll-like receptor 6		Tlr6|ENSMUSG00000051498	GO:0006954 [biological_process] ; GO:0007165 [biological_process] ; GO:0007250 [biological_process] ; GO:0042088 [biological_process] ; GO:0042742 [biological_process] ; GO:0043123 [biological_process] ; GO:0043507 [biological_process] ; GO:0045087 [biological_process] ; GO:0045410 [biological_process] ; GO:0005887 [cellular_component] ; GO:0016020 [cellular_component] ; GO:0031410 [cellular_comp…	inflammatory response [biological_process] ; signal transduction [biological_process] ; activation of NF-kappaB-inducing kinase [biological_process] ; T-helper 1 type immune response [biological_process] ; defense response to bacterium [biological_process] ; positive regulation of I-kappaB kinase/NF-kappaB cascade [biological_process] ; positive regulation of JNK activity [biological_process] ; i…
TLR6	ENSG00000035928	Homo sapiens	4	38965471	RFC1	replication factor C (activator 1) 1, 145kDa		Rfc1|IDBG-166380|ENSMUSG00000029191	GO:0006260 [biological_process] ; GO:0006261 [biological_process] ; GO:0006350 [biological_process] ; GO:0006355 [biological_process] ; GO:0006952 [biological_process] ; GO:0007004 [biological_process] ; GO:0005622 [cellular_component] ; GO:0005634 [cellular_component] ; GO:0005663 [cellular_component] ; GO:0000166 [molecular_function] ; GO:0003677 [molecular_function] ; GO:0005515 [molecular_fun…	DNA replication [biological_process] ; DNA-dependent DNA replication [biological_process] ; transcription [biological_process] ; regulation of transcription, DNA-dependent [biological_process] ; defense response [biological_process] ; telomere maintenance via telomerase [biological_process] ; intracellular [cellular_component] ; nucleus [cellular_component] ; DNA replication factor C complex [cel…
TLR6	ENSG00000078140	Homo sapiens	4	39376266	HIP2	ubiquitin-conjugating enzyme E2K (UBC1 homolog, yeast)		Ube2k|IDBG-166759|ENSMUSG00000029203	GO:0006464 [biological_process] ; GO:0006511 [biological_process] ; GO:0006512 [biological_process] ; GO:0005737 [cellular_component] ; GO:0004842 [molecular_function] ; GO:0005515 [molecular_function] ; GO:0016874 [molecular_function] ; GO:0019787 [molecular_function]	protein modification process [biological_process] ; ubiquitin-dependent protein catabolic process [biological_process] ; ubiquitin cycle [biological_process] ; cytoplasm [cellular_component] ; ubiquitin-protein ligase activity [molecular_function] ; protein binding [molecular_function] ; ligase activity [molecular_function] ; small conjugating protein ligase activity [molecular_function]
TLR6	ENSG00000168421	Homo sapiens	4	39875084	RHOH	ras homolog gene family, member H		Rhoh|IDBG-167092|ENSMUSG00000029204	GO:0006886 [biological_process] ; GO:0006913 [biological_process] ; GO:0007165 [biological_process] ; GO:0007264 [biological_process] ; GO:0015031 [biological_process] ; GO:0030217 [biological_process] ; GO:0043124 [biological_process] ; GO:0045449 [biological_process] ; GO:0005622 [cellular_component] ; GO:0005737 [cellular_component] ; GO:0016020 [cellular_component] ; GO:0000166 [molecular_fun…	intracellular protein transport [biological_process] ; nucleocytoplasmic transport [biological_process] ; signal transduction [biological_process] ; small GTPase mediated signal transduction [biological_process] ; protein transport [biological_process] ; T cell differentiation [biological_process] ; negative regulation of I-kappaB kinase/NF-kappaB cascade [biological_process] ; regulation of tran…
TLR6	ENSG00000124406	Homo sapiens	4	42105151	ATP8A1	ATPase, aminophospholipid transporter (APLT), class I, type 8A, member 1		Atp8a1|IDBG-168125|ENSMUSG00000037685	GO:0006810 [biological_process] ; GO:0008152 [biological_process] ; GO:0015914 [biological_process] ; GO:0015917 [biological_process] ; GO:0016020 [cellular_component] ; GO:0016021 [cellular_component] ; GO:0031410 [cellular_component] ; GO:0000166 [molecular_function] ; GO:0000287 [molecular_function] ; GO:0003824 [molecular_function] ; GO:0004012 [molecular_function] ; GO:0005524 [molecular_fun…	transport [biological_process] ; metabolic process [biological_process] ; phospholipid transport [biological_process] ; aminophospholipid transport [biological_process] ; membrane [cellular_component] ; integral to membrane [cellular_component] ; cytoplasmic vesicle [cellular_component] ; nucleotide binding [molecular_function] ; magnesium ion binding [molecular_function] ; catalytic activity [mo…
TLR6	ENSMUSG00000029207	Mus musculus	5	66693127	Apbb2	amyloid beta (A4) precursor protein-binding, family B, member 2	APBB2|IDBG-15151|ENSG00000163697		GO:0001764 [biological_process] ; GO:0007050 [biological_process] ; GO:0007165 [biological_process] ; GO:0007242 [biological_process] ; GO:0007411 [biological_process] ; GO:0030048 [biological_process] ; GO:0030198 [biological_process] ; GO:0030308 [biological_process] ; GO:0043065 [biological_process] ; GO:0043066 [biological_process] ; GO:0045449 [biological_process] ; GO:0045749 [biological_pr…	neuron migration [biological_process] ; cell cycle arrest [biological_process] ; signal transduction [biological_process] ; intracellular signaling cascade [biological_process] ; axon guidance [biological_process] ; actin filament-based movement [biological_process] ; extracellular matrix organization and biogenesis [biological_process] ; negative regulation of cell growth [biological_process] ; …
MYD88	ENSG00000163513	Homo sapiens	3	30622998	TGFBR2	transforming growth factor, beta receptor II (70/80kDa)		Tgfbr2|IDBG-203902|ENSMUSG00000032440	GO:0001570 [biological_process] ; GO:0006468 [biological_process] ; GO:0006898 [biological_process] ; GO:0007178 [biological_process] ; GO:0007182 [biological_process] ; GO:0007566 [biological_process] ; GO:0007584 [biological_process] ; GO:0008284 [biological_process] ; GO:0009612 [biological_process] ; GO:0009749 [biological_process] ; GO:0009887 [biological_process] ; GO:0014070 [biological_pr…	vasculogenesis [biological_process] ; protein amino acid phosphorylation [biological_process] ; receptor-mediated endocytosis [biological_process] ; transmembrane receptor protein serine/threonine kinase signaling pathway [biological_process] ; common-partner SMAD protein phosphorylation [biological_process] ; embryo implantation [biological_process] ; response to nutrient [biological_process] ; …
MYD88	ENSG00000163527	Homo sapiens	3	31549286	STT3B	STT3, subunit of the oligosaccharyltransferase complex, homolog B (S. cerevisiae)		Stt3b|IDBG-203798|ENSMUSG00000032437	GO:0006486 [biological_process] ; GO:0018279 [biological_process] ; GO:0005783 [cellular_component] ; GO:0008250 [cellular_component] ; GO:0016020 [cellular_component] ; GO:0016021 [cellular_component] ; GO:0004576 [molecular_function] ; GO:0004579 [molecular_function] ; GO:0016740 [molecular_function]	protein amino acid glycosylation [biological_process] ; protein amino acid N-linked glycosylation via asparagine [biological_process] ; endoplasmic reticulum [cellular_component] ; oligosaccharyl transferase complex [cellular_component] ; membrane [cellular_component] ; integral to membrane [cellular_component] ; oligosaccharyl transferase activity [molecular_function] ; dolichyl-diphosphooligosa…
MYD88	ENSG00000170293	Homo sapiens	3	32255175	CMTM8	CKLF-like MARVEL transmembrane domain containing 8		Cmtm8|IDBG-203701|ENSMUSG00000041012	GO:0006935 [biological_process] ; GO:0005615 [cellular_component] ; GO:0016020 [cellular_component] ; GO:0016021 [cellular_component] ; GO:0005125 [molecular_function]	chemotaxis [biological_process] ; extracellular space [cellular_component] ; membrane [cellular_component] ; integral to membrane [cellular_component] ; cytokine activity [molecular_function]
MYD88	ENSG00000153551	Homo sapiens	3	32408167	CMTM7	CKLF-like MARVEL transmembrane domain containing 7		No mouse ortholog	GO:0006935 [biological_process] ; GO:0005615 [cellular_component] ; GO:0016020 [cellular_component] ; GO:0016021 [cellular_component] ; GO:0005125 [molecular_function]	chemotaxis [biological_process] ; extracellular space [cellular_component] ; membrane [cellular_component] ; integral to membrane [cellular_component] ; cytokine activity [molecular_function]
MYD88	ENSG00000091317	Homo sapiens	3	32497808	CMTM6	CKLF-like MARVEL transmembrane domain containing 6		Cmtm6|IDBG-203617|ENSMUSG00000032434	GO:0006935 [biological_process] ; GO:0005615 [cellular_component] ; GO:0016020 [cellular_component] ; GO:0016021 [cellular_component] ; GO:0005125 [molecular_function]	chemotaxis [biological_process] ; extracellular space [cellular_component] ; membrane [cellular_component] ; integral to membrane [cellular_component] ; cytokine activity [molecular_function]
MYD88	ENSG00000144635	Homo sapiens	3	32542473	DYNC1LI1	dynein, cytoplasmic 1, light intermediate chain 1		Dync1li1|IDBG-203589|ENSMUSG00000032435	GO:0007264 [biological_process] ; GO:0005874 [cellular_component] ; GO:0030286 [cellular_component] ; GO:0000166 [molecular_function] ; GO:0003774 [molecular_function] ; GO:0005524 [molecular_function] ; GO:0005525 [molecular_function] ; GO:0017111 [molecular_function]	small GTPase mediated signal transduction [biological_process] ; microtubule [cellular_component] ; dynein complex [cellular_component] ; nucleotide binding [molecular_function] ; motor activity [molecular_function] ; ATP binding [molecular_function] ; GTP binding [molecular_function] ; nucleoside-triphosphatase activity [molecular_function]
MYD88	ENSG00000183813	Homo sapiens	3	32968070	CCR4	chemokine (C-C motif) receptor 4		Ccr4|IDBG-203512|ENSMUSG00000047898	GO:0001764 [biological_process] ; GO:0002507 [biological_process] ; GO:0006935 [biological_process] ; GO:0006954 [biological_process] ; GO:0006955 [biological_process] ; GO:0007165 [biological_process] ; GO:0007186 [biological_process] ; GO:0007204 [biological_process] ; GO:0005886 [cellular_component] ; GO:0005887 [cellular_component] ; GO:0016021 [cellular_component] ; GO:0001584 [molecular_fun…	neuron migration [biological_process] ; tolerance induction [biological_process] ; chemotaxis [biological_process] ; inflammatory response [biological_process] ; immune response [biological_process] ; signal transduction [biological_process] ; G-protein coupled receptor protein signaling pathway [biological_process] ; elevation of cytosolic calcium ion concentration [biological_process] ; plasma …
MYD88	ENSG00000170266	Homo sapiens	3	33013104	GLB1	galactosidase, beta 1		Glb1|IDBG-203446|ENSMUSG00000045594	GO:0005975 [biological_process] ; GO:0008152 [biological_process] ; GO:0005737 [cellular_component] ; GO:0005764 [cellular_component] ; GO:0009341 [cellular_component] ; GO:0003824 [molecular_function] ; GO:0004565 [molecular_function] ; GO:0005515 [molecular_function] ; GO:0016798 [molecular_function] ; GO:0043169 [molecular_function]	carbohydrate metabolic process [biological_process] ; metabolic process [biological_process] ; cytoplasm [cellular_component] ; lysosome [cellular_component] ; beta-galactosidase complex [cellular_component] ; catalytic activity [molecular_function] ; beta-galactosidase activity [molecular_function] ; protein binding [molecular_function] ; hydrolase activity, acting on glycosyl bonds [molecular_f…
MYD88	ENSG00000170275	Homo sapiens	3	33130483	CRTAP	cartilage associated protein		Crtap|IDBG-203415|ENSMUSG00000032431	GO:0006810 [biological_process] ; GO:0009401 [biological_process] ; GO:0005578 [cellular_component] ; GO:0005351 [molecular_function]	transport [biological_process] ; phosphoenolpyruvate-dependent sugar phosphotransferase system [biological_process] ; proteinaceous extracellular matrix [cellular_component] ; sugar:hydrogen ion symporter activity [molecular_function]
MYD88	ENSG00000153560	Homo sapiens	3	33404835	UBP1	upstream binding protein 1 (LBP-1a)		Ubp1|IDBG-203220|ENSMUSG00000009741	GO:0006350 [biological_process] ; GO:0006357 [biological_process] ; GO:0016481 [biological_process] ; GO:0019079 [biological_process] ; GO:0005634 [cellular_component] ; GO:0003700 [molecular_function] ; GO:0003714 [molecular_function] ; GO:0016566 [molecular_function]	transcription [biological_process] ; regulation of transcription from RNA polymerase II promoter [biological_process] ; negative regulation of transcription [biological_process] ; viral genome replication [biological_process] ; nucleus [cellular_component] ; transcription factor activity [molecular_function] ; transcription corepressor activity [molecular_function] ; specific transcriptional repr…
MYD88	ENSG00000170248	Homo sapiens	3	33814561	PDCD6IP	programmed cell death 6 interacting protein		Pdcd6ip|IDBG-203055|ENSMUSG00000032504	GO:0006915 [biological_process] ; GO:0007275 [biological_process] ; GO:0015031 [biological_process] ; GO:0005578 [cellular_component] ; GO:0005737 [cellular_component] ; GO:0005829 [cellular_component] ; GO:0004871 [molecular_function] ; GO:0005515 [molecular_function]	apoptosis [biological_process] ; multicellular organismal development [biological_process] ; protein transport [biological_process] ; proteinaceous extracellular matrix [cellular_component] ; cytoplasm [cellular_component] ; cytosol [cellular_component] ; signal transducer activity [molecular_function] ; protein binding [molecular_function]
MYD88	ENSG00000144668	Homo sapiens	3	37468817	ITGA9	integrin, alpha 9		Itga9|IDBG-204223|ENSMUSG00000039115	GO:0007155 [biological_process] ; GO:0007229 [biological_process] ; GO:0008305 [cellular_component] ; GO:0016020 [cellular_component] ; GO:0016021 [cellular_component] ; GO:0004872 [molecular_function] ; GO:0005509 [molecular_function] ; GO:0005515 [molecular_function]	cell adhesion [biological_process] ; integrin-mediated signaling pathway [biological_process] ; integrin complex [cellular_component] ; membrane [cellular_component] ; integral to membrane [cellular_component] ; receptor activity [molecular_function] ; calcium ion binding [molecular_function] ; protein binding [molecular_function]
MYD88	ENSG00000144677	Homo sapiens	3	37878673	CTDSPL	CTD (carboxy-terminal domain, RNA polymerase II, polypeptide A) small phosphatase-like		Ctdspl|IDBG-204277|ENSMUSG00000047409	GO:0008150 [biological_process] ; GO:0005575 [cellular_component] ; GO:0005634 [cellular_component] ; GO:0003674 [molecular_function] ; GO:0016791 [molecular_function]	biological_process [biological_process] ; cellular_component [cellular_component] ; nucleus [cellular_component] ; molecular_function [molecular_function] ; phosphoric monoester hydrolase activity [molecular_function]
MYD88	ENSG00000136059	Homo sapiens	3	38004554	VILL	villin-like		Vill|IDBG-204297|ENSMUSG00000038775	GO:0007010 [biological_process] ; GO:0051016 [biological_process] ; GO:0015629 [cellular_component] ; GO:0003779 [molecular_function] ; GO:0005200 [molecular_function] ; GO:0005509 [molecular_function] ; GO:0020037 [molecular_function] ; GO:0046914 [molecular_function]	cytoskeleton organization and biogenesis [biological_process] ; barbed-end actin filament capping [biological_process] ; actin cytoskeleton [cellular_component] ; actin binding [molecular_function] ; structural constituent of cytoskeleton [molecular_function] ; calcium ion binding [molecular_function] ; heme binding [molecular_function] ; transition metal ion binding [molecular_function]
MYD88	ENSG00000187091	Homo sapiens	3	38023993	PLCD1	phospholipase C, delta 1		Plcd1|IDBG-204349|ENSMUSG00000010660	GO:0001525 [biological_process] ; GO:0001890 [biological_process] ; GO:0006629 [biological_process] ; GO:0006644 [biological_process] ; GO:0007165 [biological_process] ; GO:0007242 [biological_process] ; GO:0016042 [biological_process] ; GO:0005737 [cellular_component] ; GO:0005829 [cellular_component] ; GO:0004435 [molecular_function] ; GO:0004629 [molecular_function] ; GO:0004871 [molecular_fun…	angiogenesis [biological_process] ; placenta development [biological_process] ; lipid metabolic process [biological_process] ; phospholipid metabolic process [biological_process] ; signal transduction [biological_process] ; intracellular signaling cascade [biological_process] ; lipid catabolic process [biological_process] ; cytoplasm [cellular_component] ; cytosol [cellular_component] ; phosphoin…
MYD88	ENSG00000008226	Homo sapiens	3	38055700	DLEC1	deleted in lung and esophageal cancer 1		Dlec1|IDBG-204400|ENSMUSG00000038060	GO:0007049 [biological_process] ; GO:0008285 [biological_process] ; GO:0045786 [biological_process] ; GO:0005737 [cellular_component] ; GO:0003674 [molecular_function]	cell cycle [biological_process] ; negative regulation of cell proliferation [biological_process] ; negative regulation of cell cycle [biological_process] ; cytoplasm [cellular_component] ; molecular_function [molecular_function]
MYD88	ENSG00000172936	Homo sapiens	3	38155009	MYD88	myeloid differentiation primary response gene (88)		Myd88|IDBG-204565|ENSMUSG00000032508	GO:0002238 [biological_process] ; GO:0002755 [biological_process] ; GO:0006954 [biological_process] ; GO:0006955 [biological_process] ; GO:0007165 [biological_process] ; GO:0007254 [biological_process] ; GO:0008063 [biological_process] ; GO:0009615 [biological_process] ; GO:0016064 [biological_process] ; GO:0019221 [biological_process] ; GO:0031663 [biological_process] ; GO:0032496 [biological_pr…	response to molecule of fungal origin [biological_process] ; MyD88-dependent toll-like receptor signaling pathway [biological_process] ; inflammatory response [biological_process] ; immune response [biological_process] ; signal transduction [biological_process] ; JNK cascade [biological_process] ; Toll signaling pathway [biological_process] ; response to virus [biological_process] ; immunoglobuli…
MYD88	ENSG00000172939	Homo sapiens	3	38182030	OXSR1	oxidative-stress responsive 1		Oxsr1|IDBG-204530|ENSMUSG00000036737	GO:0006468 [biological_process] ; GO:0006979 [biological_process] ; GO:0007243 [biological_process] ; GO:0000166 [molecular_function] ; GO:0000287 [molecular_function] ; GO:0004672 [molecular_function] ; GO:0004674 [molecular_function] ; GO:0004713 [molecular_function] ; GO:0005524 [molecular_function] ; GO:0016740 [molecular_function] ; GO:0042802 [molecular_function]	protein amino acid phosphorylation [biological_process] ; response to oxidative stress [biological_process] ; protein kinase cascade [biological_process] ; nucleotide binding [molecular_function] ; magnesium ion binding [molecular_function] ; protein kinase activity [molecular_function] ; protein serine/threonine kinase activity [molecular_function] ; protein-tyrosine kinase activity [molecular_f…
MYD88	ENSG00000114739	Homo sapiens	3	38470794	ACVR2B	activin A receptor, type IIB		Acvr2b|IDBG-204700|ENSMUSG00000061393	GO:0006468 [biological_process] ; GO:0007165 [biological_process] ; GO:0007178 [biological_process] ; GO:0009952 [biological_process] ; GO:0032927 [biological_process] ; GO:0045449 [biological_process] ; GO:0005737 [cellular_component] ; GO:0005887 [cellular_component] ; GO:0009986 [cellular_component] ; GO:0016020 [cellular_component] ; GO:0000166 [molecular_function] ; GO:0000287 [molecular_fun…	protein amino acid phosphorylation [biological_process] ; signal transduction [biological_process] ; transmembrane receptor protein serine/threonine kinase signaling pathway [biological_process] ; anterior/posterior pattern formation [biological_process] ; positive regulation of activin receptor signaling pathway [biological_process] ; regulation of transcription [biological_process] ; cytoplasm …
MYD88	ENSG00000144655	Homo sapiens	3	39158351	AXUD1	AXIN1 up-regulated 1		Axud1|IDBG-205000|ENSMUSG00000032515	GO:0006915 [biological_process] ; GO:0005575 [cellular_component] ; GO:0005634 [cellular_component] ; GO:0003674 [molecular_function]	apoptosis [biological_process] ; cellular_component [cellular_component] ; nucleus [cellular_component] ; molecular_function [molecular_function]
MYD88	ENSG00000168329	Homo sapiens	3	39279989	CX3CR1	chemokine (C-X3-C motif) receptor 1		Cx3cr1|IDBG-204952|ENSMUSG00000052336	GO:0006935 [biological_process] ; GO:0006968 [biological_process] ; GO:0007155 [biological_process] ; GO:0007165 [biological_process] ; GO:0007186 [biological_process] ; GO:0009611 [biological_process] ; GO:0005886 [cellular_component] ; GO:0005887 [cellular_component] ; GO:0016020 [cellular_component] ; GO:0016021 [cellular_component] ; GO:0001584 [molecular_function] ; GO:0004945 [molecular_fun…	chemotaxis [biological_process] ; cellular defense response [biological_process] ; cell adhesion [biological_process] ; signal transduction [biological_process] ; G-protein coupled receptor protein signaling pathway [biological_process] ; response to wounding [biological_process] ; plasma membrane [cellular_component] ; integral to plasma membrane [cellular_component] ; membrane [cellular_compone…
MYD88	ENSG00000179934	Homo sapiens	3	39346219	CCR8	chemokine (C-C motif) receptor 8		Ccr8|IDBG-205018|ENSMUSG00000042262	GO:0006935 [biological_process] ; GO:0006955 [biological_process] ; GO:0007155 [biological_process] ; GO:0007165 [biological_process] ; GO:0007186 [biological_process] ; GO:0007204 [biological_process] ; GO:0005887 [cellular_component] ; GO:0016020 [cellular_component] ; GO:0016021 [cellular_component] ; GO:0001584 [molecular_function] ; GO:0004918 [molecular_function] ; GO:0004945 [molecular_fun…	chemotaxis [biological_process] ; immune response [biological_process] ; cell adhesion [biological_process] ; signal transduction [biological_process] ; G-protein coupled receptor protein signaling pathway [biological_process] ; elevation of cytosolic calcium ion concentration [biological_process] ; integral to plasma membrane [cellular_component] ; membrane [cellular_component] ; integral to mem…
MYD88	ENSG00000144659	Homo sapiens	3	39399843	SLC25A38	solute carrier family 25, member 38		Slc25a38|IDBG-205030|ENSMUSG00000032519	GO:0006810 [biological_process] ; GO:0005739 [cellular_component] ; GO:0005743 [cellular_component] ; GO:0016020 [cellular_component] ; GO:0016021 [cellular_component] ; GO:0005215 [molecular_function] ; GO:0005488 [molecular_function]	transport [biological_process] ; mitochondrion [cellular_component] ; mitochondrial inner membrane [cellular_component] ; membrane [cellular_component] ; integral to membrane [cellular_component] ; transporter activity [molecular_function] ; binding [molecular_function]
MYD88	ENSG00000168028	Homo sapiens	3	39423208	RPSAP15;RPSA	ribosomal protein SA | ribosomal protein SA pseudogene 15		No mouse ortholog	GO:0006412 [biological_process] ; GO:0007155 [biological_process] ; GO:0007166 [biological_process] ; GO:0005622 [cellular_component] ; GO:0005634 [cellular_component] ; GO:0005737 [cellular_component] ; GO:0005840 [cellular_component] ; GO:0005843 [cellular_component] ; GO:0008305 [cellular_component] ; GO:0015935 [cellular_component] ; GO:0003735 [molecular_function] ; GO:0004872 [molecular_fun…	translation [biological_process] ; cell adhesion [biological_process] ; cell surface receptor linked signal transduction [biological_process] ; intracellular [cellular_component] ; nucleus [cellular_component] ; cytoplasm [cellular_component] ; ribosome [cellular_component] ; cytosolic small ribosomal subunit (sensu Eukaryota) [cellular_component] ; integrin complex [cellular_component] ; small r…
MYD88	ENSG00000114784	Homo sapiens	3	40326177	EIF1B	eukaryotic translation initiation factor 1B		Eif1b|IDBG-205168|ENSMUSG00000006941	GO:0006412 [biological_process] ; GO:0006413 [biological_process] ; GO:0006446 [biological_process] ; GO:0003743 [molecular_function] ; GO:0005515 [molecular_function]	translation [biological_process] ; translational initiation [biological_process] ; regulation of translational initiation [biological_process] ; translation initiation factor activity [molecular_function] ; protein binding [molecular_function]
MYD88	ENSG00000168032	Homo sapiens	3	40403689	ENTPD3	ectonucleoside triphosphate diphosphohydrolase 3		Entpd3|IDBG-205190|ENSMUSG00000041608	GO:0009134 [biological_process] ; GO:0009143 [biological_process] ; GO:0005886 [cellular_component] ; GO:0016021 [cellular_component] ; GO:0000287 [molecular_function] ; GO:0005509 [molecular_function] ; GO:0016787 [molecular_function] ; GO:0017110 [molecular_function] ; GO:0017111 [molecular_function]	nucleoside diphosphate catabolic process [biological_process] ; nucleoside triphosphate catabolic process [biological_process] ; plasma membrane [cellular_component] ; integral to membrane [cellular_component] ; magnesium ion binding [molecular_function] ; calcium ion binding [molecular_function] ; hydrolase activity [molecular_function] ; nucleoside-diphosphatase activity [molecular_function] ; …
MYD88	ENSG00000188846	Homo sapiens	3	40473834	RPL14	ribosomal protein L14		Rpl14|IDBG-205215|ENSMUSG00000025794	GO:0006334 [biological_process] ; GO:0006412 [biological_process] ; GO:0042309 [biological_process] ; GO:0050826 [biological_process] ; GO:0000786 [cellular_component] ; GO:0005622 [cellular_component] ; GO:0005634 [cellular_component] ; GO:0005840 [cellular_component] ; GO:0005842 [cellular_component] ; GO:0003677 [molecular_function] ; GO:0003723 [molecular_function] ; GO:0003735 [molecular_fun…	nucleosome assembly [biological_process] ; translation [biological_process] ; homoiothermy [biological_process] ; response to freezing [biological_process] ; nucleosome [cellular_component] ; intracellular [cellular_component] ; nucleus [cellular_component] ; ribosome [cellular_component] ; cytosolic large ribosomal subunit (sensu Eukaryota) [cellular_component] ; DNA binding [molecular_function]…
MYD88	ENSG00000168036	Homo sapiens	3	41216000	CTNNB1	catenin (cadherin-associated protein), beta 1, 88kDa		Ctnnb1|IDBG-205243|ENSMUSG00000006932	GO:0000122 [biological_process] ; GO:0000904 [biological_process] ; GO:0001501 [biological_process] ; GO:0001569 [biological_process] ; GO:0001706 [biological_process] ; GO:0001708 [biological_process] ; GO:0001709 [biological_process] ; GO:0001711 [biological_process] ; GO:0001837 [biological_process] ; GO:0007268 [biological_process] ; GO:0007398 [biological_process] ; GO:0007507 [biological_pr…	negative regulation of transcription from RNA polymerase II promoter [biological_process] ; cellular morphogenesis during differentiation [biological_process] ; skeletal development [biological_process] ; patterning of blood vessels [biological_process] ; endoderm formation [biological_process] ; cell fate specification [biological_process] ; cell fate determination [biological_process] ; endoder…
MYD88	ENSG00000114812	Homo sapiens	3	42519121	VIPR1	vasoactive intestinal peptide receptor 1		Vipr1|IDBG-205461|ENSMUSG00000032528	GO:0006936 [biological_process] ; GO:0006955 [biological_process] ; GO:0007165 [biological_process] ; GO:0007186 [biological_process] ; GO:0007187 [biological_process] ; GO:0007268 [biological_process] ; GO:0007586 [biological_process] ; GO:0008284 [biological_process] ; GO:0005887 [cellular_component] ; GO:0016020 [cellular_component] ; GO:0016021 [cellular_component] ; GO:0004872 [molecular_fun…	muscle contraction [biological_process] ; immune response [biological_process] ; signal transduction [biological_process] ; G-protein coupled receptor protein signaling pathway [biological_process] ; G-protein signaling, coupled to cyclic nucleotide second messenger [biological_process] ; synaptic transmission [biological_process] ; digestion [biological_process] ; positive regulation of cell pro…
MYD88	ENSG00000093183	Homo sapiens	3	42564467	SEC22C	SEC22 vesicle trafficking protein homolog C (S. cerevisiae)		Sec22c|IDBG-205496|ENSMUSG00000061536	GO:0006810 [biological_process] ; GO:0006888 [biological_process] ; GO:0016192 [biological_process] ; GO:0005783 [cellular_component] ; GO:0016021 [cellular_component]	transport [biological_process] ; ER to Golgi vesicle-mediated transport [biological_process] ; vesicle-mediated transport [biological_process] ; endoplasmic reticulum [cellular_component] ; integral to membrane [cellular_component]
MYD88	ENSG00000114857	Homo sapiens	3	42617151	NKTR	natural killer-tumor recognition sequence		Nktr|IDBG-205546|ENSMUSG00000032525	GO:0006457 [biological_process] ; GO:0005886 [cellular_component] ; GO:0003755 [molecular_function] ; GO:0016018 [molecular_function] ; GO:0016853 [molecular_function]	protein folding [biological_process] ; plasma membrane [cellular_component] ; peptidyl-prolyl cis-trans isomerase activity [molecular_function] ; cyclosporin A binding [molecular_function] ; isomerase activity [molecular_function]
MYD88	ENSG00000181061	Homo sapiens	3	42800854	HIGD1A	HIG1 domain family, member 1A		No mouse ortholog	GO:0006950 [biological_process] ; GO:0016020 [cellular_component] ; GO:0016021 [cellular_component] ; GO:0043234 [cellular_component] ; GO:0005515 [molecular_function]	response to stress [biological_process] ; membrane [cellular_component] ; integral to membrane [cellular_component] ; protein complex [cellular_component] ; protein binding [molecular_function]
MYD88	ENSG00000144648	Homo sapiens	3	42836115	CCBP2	chemokine binding protein 2		Ccbp2|IDBG-205741|ENSMUSG00000044534	GO:0006935 [biological_process] ; GO:0006955 [biological_process] ; GO:0007165 [biological_process] ; GO:0007186 [biological_process] ; GO:0007275 [biological_process] ; GO:0005886 [cellular_component] ; GO:0005887 [cellular_component] ; GO:0016021 [cellular_component] ; GO:0001584 [molecular_function] ; GO:0004872 [molecular_function] ; GO:0004918 [molecular_function] ; GO:0004945 [molecular_fun…	chemotaxis [biological_process] ; immune response [biological_process] ; signal transduction [biological_process] ; G-protein coupled receptor protein signaling pathway [biological_process] ; multicellular organismal development [biological_process] ; plasma membrane [cellular_component] ; integral to plasma membrane [cellular_component] ; integral to membrane [cellular_component] ; rhodopsin-lik…
MYD88	ENSG00000160746	Homo sapiens	3	43382344	TMEM16K	transmembrane protein 16K		Tmem16k|IDBG-205888|ENSMUSG00000037949	GO:0016020 [cellular_component] ; GO:0016021 [cellular_component]	membrane [cellular_component] ; integral to membrane [cellular_component]
MYD88	ENSG00000011198	Homo sapiens	3	43707379	ABHD5	abhydrolase domain containing 5		Abhd5|IDBG-205933|ENSMUSG00000032540	GO:0006508 [biological_process] ; GO:0006629 [biological_process] ; GO:0006725 [biological_process] ; GO:0051006 [biological_process] ; GO:0005737 [cellular_component] ; GO:0005811 [cellular_component] ; GO:0005829 [cellular_component] ; GO:0003824 [molecular_function] ; GO:0004177 [molecular_function] ; GO:0005515 [molecular_function] ; GO:0016787 [molecular_function]	proteolysis [biological_process] ; lipid metabolic process [biological_process] ; aromatic compound metabolic process [biological_process] ; positive regulation of lipoprotein lipase activity [biological_process] ; cytoplasm [cellular_component] ; lipid particle [cellular_component] ; cytosol [cellular_component] ; catalytic activity [molecular_function] ; aminopeptidase activity [molecular_funct…
MYD88	ENSMUSG00000050621	Mus musculus	9	114891571	Rps27	40S ribosomal protein S27.	No human ortholog		GO:0006412 [biological_process] ; GO:0007165 [biological_process] ; GO:0008283 [biological_process] ; GO:0005622 [cellular_component] ; GO:0005840 [cellular_component] ; GO:0005843 [cellular_component] ; GO:0030529 [cellular_component] ; GO:0003723 [molecular_function] ; GO:0003735 [molecular_function] ; GO:0005515 [molecular_function] ; GO:0008270 [molecular_function] ; GO:0046872 [molecular_fun…	translation [biological_process] ; signal transduction [biological_process] ; cell proliferation [biological_process] ; intracellular [cellular_component] ; ribosome [cellular_component] ; cytosolic small ribosomal subunit (sensu Eukaryota) [cellular_component] ; ribonucleoprotein complex [cellular_component] ; RNA binding [molecular_function] ; structural constituent of ribosome [molecular_funct…
MYD88	ENSMUSG00000034115	Mus musculus	9	119662887	Scn11a	sodium channel, voltage-gated, type XI, alpha	SCN11A|IDBG-26272|ENSG00000168356		GO:0006810 [biological_process] ; GO:0006811 [biological_process] ; GO:0006813 [biological_process] ; GO:0006814 [biological_process] ; GO:0006816 [biological_process] ; GO:0001518 [cellular_component] ; GO:0005891 [cellular_component] ; GO:0008076 [cellular_component] ; GO:0016020 [cellular_component] ; GO:0016021 [cellular_component] ; GO:0005216 [molecular_function] ; GO:0005244 [molecular_fun…	transport [biological_process] ; ion transport [biological_process] ; potassium ion transport [biological_process] ; sodium ion transport [biological_process] ; calcium ion transport [biological_process] ; voltage-gated sodium channel complex [cellular_component] ; voltage-gated calcium channel complex [cellular_component] ; voltage-gated potassium channel complex [cellular_component] ; membrane …
MYD88	ENSMUSG00000032532	Mus musculus	9	121398943	Cck	cholecystokinin	CCK|IDBG-27657|ENSG00000187094		GO:0001764 [biological_process] ; GO:0007409 [biological_process] ; GO:0042755 [biological_process] ; GO:0005576 [cellular_component] ; GO:0005615 [cellular_component] ; GO:0030424 [cellular_component] ; GO:0005179 [molecular_function] ; GO:0005184 [molecular_function]	neuron migration [biological_process] ; axonogenesis [biological_process] ; eating behavior [biological_process] ; extracellular region [cellular_component] ; extracellular space [cellular_component] ; axon [cellular_component] ; hormone activity [molecular_function] ; neuropeptide hormone activity [molecular_function]
IRF3	ENSMUSG00000037029	Mus musculus	7	30946289	Zfp146	zinc finger protein 146	ZNF146|IDBG-46712|ENSG00000167635		GO:0006355 [biological_process] ; GO:0005622 [cellular_component] ; GO:0005634 [cellular_component] ; GO:0003676 [molecular_function] ; GO:0003677 [molecular_function] ; GO:0008201 [molecular_function] ; GO:0008270 [molecular_function] ; GO:0046872 [molecular_function]	regulation of transcription, DNA-dependent [biological_process] ; intracellular [cellular_component] ; nucleus [cellular_component] ; nucleic acid binding [molecular_function] ; DNA binding [molecular_function] ; heparin binding [molecular_function] ; zinc ion binding [molecular_function] ; metal ion binding [molecular_function]
IRF3	ENSMUSG00000036931	Mus musculus	7	31206751	AY078069	cDNA sequence AY078069	IDBG-45939|IDBG-45939|ENSG00000167604		not annotated	not annotated
IRF3	ENSMUSG00000006310	Mus musculus	7	31374700	Zbtb32	zinc finger and BTB domain containing 32	ZBTB32|IDBG-44976|ENSG00000011590		GO:0001817 [biological_process] ; GO:0006350 [biological_process] ; GO:0006355 [biological_process] ; GO:0030097 [biological_process] ; GO:0042098 [biological_process] ; GO:0000228 [cellular_component] ; GO:0005622 [cellular_component] ; GO:0005634 [cellular_component] ; GO:0003676 [molecular_function] ; GO:0003714 [molecular_function] ; GO:0005515 [molecular_function] ; GO:0008270 [molecular_fun…	regulation of cytokine production [biological_process] ; transcription [biological_process] ; regulation of transcription, DNA-dependent [biological_process] ; hemopoiesis [biological_process] ; T cell proliferation [biological_process] ; nuclear chromosome [cellular_component] ; intracellular [cellular_component] ; nucleus [cellular_component] ; nucleic acid binding [molecular_function] ; transc…
IRF3	ENSMUSG00000034957	Mus musculus	7	35904322	Cebpa	CCAAT/enhancer binding protein (C/EBP), alpha	No human ortholog		GO:0001889 [biological_process] ; GO:0001892 [biological_process] ; GO:0006350 [biological_process] ; GO:0006355 [biological_process] ; GO:0006807 [biological_process] ; GO:0007005 [biological_process] ; GO:0008285 [biological_process] ; GO:0019221 [biological_process] ; GO:0030099 [biological_process] ; GO:0030225 [biological_process] ; GO:0030324 [biological_process] ; GO:0042127 [biological_pr…	liver development [biological_process] ; embryonic placenta development [biological_process] ; transcription [biological_process] ; regulation of transcription, DNA-dependent [biological_process] ; nitrogen compound metabolic process [biological_process] ; mitochondrion organization and biogenesis [biological_process] ; negative regulation of cell proliferation [biological_process] ; cytokine and…
IRF3	ENSG00000076650	Homo sapiens	19	38263626	GPATCH1	G patch domain containing 1		Gpatch1|IDBG-173836|ENSMUSG00000063808	GO:0005622 [cellular_component] ; GO:0003676 [molecular_function]	intracellular [cellular_component] ; nucleic acid binding [molecular_function]
IRF3	ENSG00000130881	Homo sapiens	19	38377330	LRP3	low density lipoprotein receptor-related protein 3		Lrp3|IDBG-173802|ENSMUSG00000001802	GO:0006898 [biological_process] ; GO:0005905 [cellular_component] ; GO:0016020 [cellular_component] ; GO:0016021 [cellular_component] ; GO:0004872 [molecular_function]	receptor-mediated endocytosis [biological_process] ; coated pit [cellular_component] ; membrane [cellular_component] ; integral to membrane [cellular_component] ; receptor activity [molecular_function]
IRF3	ENSG00000105216	Homo sapiens	19	39355311	LSM14A	LSM14A, SCD6 homolog A (S. cerevisiae)		Lsm14a|IDBG-173430|ENSMUSG00000066568	not annotated	not annotated
IRF3	ENSG00000105220	Homo sapiens	19	39547909	GPI	glucose phosphate isomerase		Gpi1|IDBG-173255|ENSMUSG00000036427	GO:0005975 [biological_process] ; GO:0006094 [biological_process] ; GO:0006096 [biological_process] ; GO:0006959 [biological_process] ; GO:0007399 [biological_process] ; GO:0007599 [biological_process] ; GO:0051260 [biological_process] ; GO:0005615 [cellular_component] ; GO:0005737 [cellular_component] ; GO:0016020 [cellular_component] ; GO:0004347 [molecular_function] ; GO:0005125 [molecular_fun…	carbohydrate metabolic process [biological_process] ; gluconeogenesis [biological_process] ; glycolysis [biological_process] ; humoral immune response [biological_process] ; nervous system development [biological_process] ; hemostasis [biological_process] ; protein homooligomerization [biological_process] ; extracellular space [cellular_component] ; cytoplasm [cellular_component] ; membrane [cell…
IRF3	ENSG00000126261	Homo sapiens	19	39611108	SAE2	ubiquitin-like modifier activating enzyme 2		Uba2|IDBG-173092|ENSMUSG00000052997	GO:0001503 [biological_process] ; GO:0006464 [biological_process] ; GO:0006512 [biological_process] ; GO:0007155 [biological_process] ; GO:0005634 [cellular_component] ; GO:0000166 [molecular_function] ; GO:0003824 [molecular_function] ; GO:0005524 [molecular_function] ; GO:0008047 [molecular_function] ; GO:0008134 [molecular_function] ; GO:0008641 [molecular_function] ; GO:0016874 [molecular_fun…	ossification [biological_process] ; protein modification process [biological_process] ; ubiquitin cycle [biological_process] ; cell adhesion [biological_process] ; nucleus [cellular_component] ; nucleotide binding [molecular_function] ; catalytic activity [molecular_function] ; ATP binding [molecular_function] ; enzyme activator activity [molecular_function] ; transcription factor binding [molecu…
IRF3	ENSG00000089335	Homo sapiens	19	39865513	ZNF302	zinc finger protein 302		No mouse ortholog	GO:0006350 [biological_process] ; GO:0006355 [biological_process] ; GO:0005622 [cellular_component] ; GO:0005634 [cellular_component] ; GO:0003676 [molecular_function] ; GO:0003677 [molecular_function] ; GO:0008270 [molecular_function] ; GO:0046872 [molecular_function]	transcription [biological_process] ; regulation of transcription, DNA-dependent [biological_process] ; intracellular [cellular_component] ; nucleus [cellular_component] ; nucleic acid binding [molecular_function] ; DNA binding [molecular_function] ; zinc ion binding [molecular_function] ; metal ion binding [molecular_function]
IRF3	ENSG00000180884	Homo sapiens	19	40139098	ZNF792	zinc finger protein 792		No mouse ortholog	GO:0006350 [biological_process] ; GO:0006355 [biological_process] ; GO:0005622 [cellular_component] ; GO:0005634 [cellular_component] ; GO:0003676 [molecular_function] ; GO:0003677 [molecular_function] ; GO:0008270 [molecular_function] ; GO:0046872 [molecular_function]	transcription [biological_process] ; regulation of transcription, DNA-dependent [biological_process] ; intracellular [cellular_component] ; nucleus [cellular_component] ; nucleic acid binding [molecular_function] ; DNA binding [molecular_function] ; zinc ion binding [molecular_function] ; metal ion binding [molecular_function]
IRF3	ENSG00000105711	Homo sapiens	19	40213374	SCN1B	sodium channel, voltage-gated, type I, beta		Scn1b|IDBG-172430|ENSMUSG00000019194	GO:0006811 [biological_process] ; GO:0006814 [biological_process] ; GO:0007268 [biological_process] ; GO:0005624 [cellular_component] ; GO:0016020 [cellular_component] ; GO:0016021 [cellular_component] ; GO:0005244 [molecular_function] ; GO:0005248 [molecular_function] ; GO:0031402 [molecular_function]	ion transport [biological_process] ; sodium ion transport [biological_process] ; synaptic transmission [biological_process] ; membrane fraction [cellular_component] ; membrane [cellular_component] ; integral to membrane [cellular_component] ; voltage-gated ion channel activity [molecular_function] ; voltage-gated sodium channel activity [molecular_function] ; sodium ion binding [molecular_functio…
IRF3	ENSG00000089327	Homo sapiens	19	40337467	FXYD5	FXYD domain containing ion transport regulator 5		Fxyd5|IDBG-171987|ENSMUSG00000009687	GO:0006811 [biological_process] ; GO:0030033 [biological_process] ; GO:0046588 [biological_process] ; GO:0016020 [cellular_component] ; GO:0016021 [cellular_component] ; GO:0003779 [molecular_function] ; GO:0005216 [molecular_function] ; GO:0045296 [molecular_function]	ion transport [biological_process] ; microvillus biogenesis [biological_process] ; negative regulation of calcium-dependent cell-cell adhesion [biological_process] ; membrane [cellular_component] ; integral to membrane [cellular_component] ; actin binding [molecular_function] ; ion channel activity [molecular_function] ; cadherin binding [molecular_function]
IRF3	ENSG00000105697	Homo sapiens	19	40465250	HAMP	hepcidin antimicrobial peptide		Hamp|IDBG-171775|ENSMUSG00000050440	GO:0006805 [biological_process] ; GO:0006879 [biological_process] ; GO:0006955 [biological_process] ; GO:0042742 [biological_process] ; GO:0050832 [biological_process] ; GO:0005576 [cellular_component] ; GO:0005179 [molecular_function]	xenobiotic metabolic process [biological_process] ; cellular iron ion homeostasis [biological_process] ; immune response [biological_process] ; defense response to bacterium [biological_process] ; defense response to fungus [biological_process] ; extracellular region [cellular_component] ; hormone activity [molecular_function]
IRF3	ENSG00000105695	Homo sapiens	19	40474868	MAG	myelin associated glycoprotein		Mag|IDBG-171670|ENSMUSG00000036634	GO:0007155 [biological_process] ; GO:0016020 [cellular_component] ; GO:0016021 [cellular_component] ; GO:0005515 [molecular_function] ; GO:0005529 [molecular_function]	cell adhesion [biological_process] ; membrane [cellular_component] ; integral to membrane [cellular_component] ; protein binding [molecular_function] ; sugar binding [molecular_function]
IRF3	ENSG00000012124	Homo sapiens	19	40511930	CD22	CD22 molecule		Cd22|IDBG-171574|ENSMUSG00000030577	GO:0006468 [biological_process] ; GO:0006955 [biological_process] ; GO:0016337 [biological_process] ; GO:0005887 [cellular_component] ; GO:0016020 [cellular_component] ; GO:0016021 [cellular_component] ; GO:0005021 [molecular_function] ; GO:0005515 [molecular_function] ; GO:0005524 [molecular_function] ; GO:0005529 [molecular_function]	protein amino acid phosphorylation [biological_process] ; immune response [biological_process] ; cell-cell adhesion [biological_process] ; integral to plasma membrane [cellular_component] ; membrane [cellular_component] ; integral to membrane [cellular_component] ; vascular endothelial growth factor receptor activity [molecular_function] ; protein binding [molecular_function] ; ATP binding [molec…
IRF3	ENSG00000185897	Homo sapiens	19	40541342	FFAR3	free fatty acid receptor 3		Ffar3|IDBG-171529|ENSMUSG00000019429	GO:0007165 [biological_process] ; GO:0007186 [biological_process] ; GO:0005887 [cellular_component] ; GO:0016020 [cellular_component] ; GO:0016021 [cellular_component] ; GO:0001584 [molecular_function] ; GO:0004872 [molecular_function] ; GO:0004983 [molecular_function] ; GO:0008289 [molecular_function] ; GO:0045028 [molecular_function]	signal transduction [biological_process] ; G-protein coupled receptor protein signaling pathway [biological_process] ; integral to plasma membrane [cellular_component] ; membrane [cellular_component] ; integral to membrane [cellular_component] ; rhodopsin-like receptor activity [molecular_function] ; receptor activity [molecular_function] ; neuropeptide Y receptor activity [molecular_function] ; …
IRF3	ENSG00000126262	Homo sapiens	19	40632457	FFAR2	free fatty acid receptor 2		Ffar2|IDBG-171495|ENSMUSG00000051314	GO:0007165 [biological_process] ; GO:0007186 [biological_process] ; GO:0005887 [cellular_component] ; GO:0016020 [cellular_component] ; GO:0016021 [cellular_component] ; GO:0001584 [molecular_function] ; GO:0004872 [molecular_function] ; GO:0008289 [molecular_function] ; GO:0045028 [molecular_function]	signal transduction [biological_process] ; G-protein coupled receptor protein signaling pathway [biological_process] ; integral to plasma membrane [cellular_component] ; membrane [cellular_component] ; integral to membrane [cellular_component] ; rhodopsin-like receptor activity [molecular_function] ; receptor activity [molecular_function] ; lipid binding [molecular_function] ; purinergic nucleoti…
IRF3	ENSG00000105677	Homo sapiens	19	40728372	TMEM147	transmembrane protein 147		Tmem147|IDBG-171049|ENSMUSG00000006315	GO:0016020 [cellular_component] ; GO:0016021 [cellular_component] ; GO:0005515 [molecular_function]	membrane [cellular_component] ; integral to membrane [cellular_component] ; protein binding [molecular_function]
IRF3	ENSG00000126267	Homo sapiens	19	40830995	COX6B1	cytochrome c oxidase subunit Vib polypeptide 1 (ubiquitous)		Cox6b1|IDBG-170610|ENSMUSG00000036751	GO:0006118 [biological_process] ; GO:0005739 [cellular_component] ; GO:0005743 [cellular_component] ; GO:0004129 [molecular_function] ; GO:0016491 [molecular_function]	electron transport [biological_process] ; mitochondrion [cellular_component] ; mitochondrial inner membrane [cellular_component] ; cytochrome-c oxidase activity [molecular_function] ; oxidoreductase activity [molecular_function]
IRF3	ENSG00000126246	Homo sapiens	19	40921993	TMEM149	transmembrane protein 149		Tmem149|IDBG-170153|ENSMUSG00000036826	GO:0016020 [cellular_component] ; GO:0016021 [cellular_component] ; GO:0005515 [molecular_function]	membrane [cellular_component] ; integral to membrane [cellular_component] ; protein binding [molecular_function]
IRF3	ENSG00000205155	Homo sapiens	19	40928334	PSENEN	presenilin enhancer 2 homolog (C. elegans)		Psenen|IDBG-170124|ENSMUSG00000036835	GO:0006509 [biological_process] ; GO:0007220 [biological_process] ; GO:0016485 [biological_process] ; GO:0042987 [biological_process] ; GO:0043085 [biological_process] ; GO:0005783 [cellular_component] ; GO:0005794 [cellular_component] ; GO:0005887 [cellular_component] ; GO:0016020 [cellular_component] ; GO:0005515 [molecular_function]	membrane protein ectodomain proteolysis [biological_process] ; Notch receptor processing [biological_process] ; protein processing [biological_process] ; amyloid precursor protein catabolic process [biological_process] ; positive regulation of catalytic activity [biological_process] ; endoplasmic reticulum [cellular_component] ; Golgi apparatus [cellular_component] ; integral to plasma membrane […
IRF3	ENSG00000161270	Homo sapiens	19	40982732	NPHS1;PRODH2	nephrosis 1, congenital, Finnish type (nephrin) | proline dehydrogenase (oxidase) 2		Nphs1|IDBG-169263|ENSMUSG00000006649	GO:0006508 [biological_process] ; GO:0006537 [biological_process] ; GO:0006562 [biological_process] ; GO:0007155 [biological_process] ; GO:0007254 [biological_process] ; GO:0007588 [biological_process] ; GO:0005887 [cellular_component] ; GO:0016020 [cellular_component] ; GO:0004289 [molecular_function] ; GO:0004657 [molecular_function] ; GO:0005515 [molecular_function]	proteolysis [biological_process] ; glutamate biosynthetic process [biological_process] ; proline catabolic process [biological_process] ; cell adhesion [biological_process] ; JNK cascade [biological_process] ; excretion [biological_process] ; integral to plasma membrane [cellular_component] ; membrane [cellular_component] ; subtilase activity [molecular_function] ; proline dehydrogenase activity …
IRF3	ENSG00000126259	Homo sapiens	19	41039664	KIRREL2	kin of IRRE like 2 (Drosophila)		Kirrel2|IDBG-169097|ENSMUSG00000036915	GO:0007155 [biological_process] ; GO:0016020 [cellular_component] ; GO:0016021 [cellular_component]	cell adhesion [biological_process] ; membrane [cellular_component] ; integral to membrane [cellular_component]
IRF3	ENSG00000105290	Homo sapiens	19	41051241	APLP1	amyloid beta (A4) precursor-like protein 1		Aplp1|IDBG-168935|ENSMUSG00000006651	GO:0006378 [biological_process] ; GO:0006417 [biological_process] ; GO:0006897 [biological_process] ; GO:0006915 [biological_process] ; GO:0007155 [biological_process] ; GO:0007399 [biological_process] ; GO:0008219 [biological_process] ; GO:0009887 [biological_process] ; GO:0030198 [biological_process] ; GO:0030900 [biological_process] ; GO:0005604 [cellular_component] ; GO:0005624 [cellular_comp…	mRNA polyadenylation [biological_process] ; regulation of translation [biological_process] ; endocytosis [biological_process] ; apoptosis [biological_process] ; cell adhesion [biological_process] ; nervous system development [biological_process] ; cell death [biological_process] ; organ morphogenesis [biological_process] ; extracellular matrix organization and biogenesis [biological_process] ; fo…
IRF3	ENSG00000126264	Homo sapiens	19	41085222	HCST	hematopoietic cell signal transducer		Hcst|IDBG-168829|ENSMUSG00000064109	GO:0016021 [cellular_component] ; GO:0005515 [molecular_function]	integral to membrane [cellular_component] ; protein binding [molecular_function]
IRF3	ENSG00000011600	Homo sapiens	19	41087152	TYROBP	TYRO protein tyrosine kinase binding protein		Tyrobp|IDBG-168769|ENSMUSG00000030579	GO:0006968 [biological_process] ; GO:0007242 [biological_process] ; GO:0005887 [cellular_component] ; GO:0016020 [cellular_component] ; GO:0005057 [molecular_function] ; GO:0005515 [molecular_function]	cellular defense response [biological_process] ; intracellular signaling cascade [biological_process] ; integral to plasma membrane [cellular_component] ; membrane [cellular_component] ; receptor signaling protein activity [molecular_function] ; protein binding [molecular_function]
IRF3	ENSG00000105258	Homo sapiens	19	41296452	POLR2I	polymerase (RNA) II (DNA directed) polypeptide I, 14.5kDa		Polr2i|IDBG-168174|ENSMUSG00000019738	GO:0006350 [biological_process] ; GO:0006366 [biological_process] ; GO:0045449 [biological_process] ; GO:0005634 [cellular_component] ; GO:0005665 [cellular_component] ; GO:0003676 [molecular_function] ; GO:0003677 [molecular_function] ; GO:0003899 [molecular_function] ; GO:0008270 [molecular_function] ; GO:0030528 [molecular_function] ; GO:0046872 [molecular_function]	transcription [biological_process] ; transcription from RNA polymerase II promoter [biological_process] ; regulation of transcription [biological_process] ; nucleus [cellular_component] ; DNA-directed RNA polymerase II, core complex [cellular_component] ; nucleic acid binding [molecular_function] ; DNA binding [molecular_function] ; DNA-directed RNA polymerase activity [molecular_function] ; zinc…
IRF3	ENSG00000105254	Homo sapiens	19	41297728	TBCB	tubulin folding cofactor B		Tbcb|IDBG-168146|ENSMUSG00000006095	GO:0006457 [biological_process] ; GO:0007275 [biological_process] ; GO:0007399 [biological_process] ; GO:0030154 [biological_process] ; GO:0005737 [cellular_component] ; GO:0005874 [cellular_component] ; GO:0005515 [molecular_function]	protein folding [biological_process] ; multicellular organismal development [biological_process] ; nervous system development [biological_process] ; cell differentiation [biological_process] ; cytoplasm [cellular_component] ; microtubule [cellular_component] ; protein binding [molecular_function]
IRF3	ENSG00000126247	Homo sapiens	19	41322758	CAPNS1	calpain, small subunit 1		Capns1|IDBG-168065|ENSMUSG00000001794	GO:0008284 [biological_process] ; GO:0005737 [cellular_component] ; GO:0016020 [cellular_component] ; GO:0004198 [molecular_function] ; GO:0005509 [molecular_function] ; GO:0005515 [molecular_function]	positive regulation of cell proliferation [biological_process] ; cytoplasm [cellular_component] ; membrane [cellular_component] ; calcium-dependent cysteine-type endopeptidase activity [molecular_function] ; calcium ion binding [molecular_function] ; protein binding [molecular_function]
IRF3	ENSG00000167635	Homo sapiens	19	41397875	ZNF146	zinc finger protein 146		Zfp146|IDBG-167994|ENSMUSG00000037029	GO:0006355 [biological_process] ; GO:0005622 [cellular_component] ; GO:0005634 [cellular_component] ; GO:0003676 [molecular_function] ; GO:0003677 [molecular_function] ; GO:0008201 [molecular_function] ; GO:0008270 [molecular_function] ; GO:0046872 [molecular_function]	regulation of transcription, DNA-dependent [biological_process] ; intracellular [cellular_component] ; nucleus [cellular_component] ; nucleic acid binding [molecular_function] ; DNA binding [molecular_function] ; heparin binding [molecular_function] ; zinc ion binding [molecular_function] ; metal ion binding [molecular_function]
IRF3	ENSMUSG00000030469	Mus musculus	7	50835016	Zfp719	zinc finger protein 719	No human ortholog		GO:0006355 [biological_process] ; GO:0005622 [cellular_component] ; GO:0005634 [cellular_component] ; GO:0003676 [molecular_function] ; GO:0003677 [molecular_function] ; GO:0008270 [molecular_function] ; GO:0046872 [molecular_function]	regulation of transcription, DNA-dependent [biological_process] ; intracellular [cellular_component] ; nucleus [cellular_component] ; nucleic acid binding [molecular_function] ; DNA binding [molecular_function] ; zinc ion binding [molecular_function] ; metal ion binding [molecular_function]
IRF3	ENSMUSG00000060601	Mus musculus	7	51804986	Nr1h2	nuclear receptor subfamily 1, group H, member 2	NR1H2|IDBG-64316|ENSG00000131408		GO:0006350 [biological_process] ; GO:0006355 [biological_process] ; GO:0044255 [biological_process] ; GO:0005634 [cellular_component] ; GO:0003677 [molecular_function] ; GO:0003700 [molecular_function] ; GO:0003707 [molecular_function] ; GO:0004872 [molecular_function] ; GO:0004879 [molecular_function] ; GO:0004884 [molecular_function] ; GO:0004887 [molecular_function] ; GO:0005496 [molecular_fun…	transcription [biological_process] ; regulation of transcription, DNA-dependent [biological_process] ; cellular lipid metabolic process [biological_process] ; nucleus [cellular_component] ; DNA binding [molecular_function] ; transcription factor activity [molecular_function] ; steroid hormone receptor activity [molecular_function] ; receptor activity [molecular_function] ; ligand-dependent nuclea…
IRF3	ENSMUSG00000040435	Mus musculus	7	52778297	Myd116	myeloid differentiation primary response gene 116	PPP1R15A|IDBG-61333|ENSG00000087074		GO:0007275 [biological_process] ; GO:0030154 [biological_process]	multicellular organismal development [biological_process] ; cell differentiation [biological_process]
IRF3	ENSMUSG00000040364	Mus musculus	7	52933059	Sec1	secretory blood group 1	No human ortholog		GO:0005975 [biological_process] ; GO:0006486 [biological_process] ; GO:0005794 [cellular_component] ; GO:0016020 [cellular_component] ; GO:0016021 [cellular_component] ; GO:0008107 [molecular_function] ; GO:0008417 [molecular_function] ; GO:0016740 [molecular_function] ; GO:0016757 [molecular_function]	carbohydrate metabolic process [biological_process] ; protein amino acid glycosylation [biological_process] ; Golgi apparatus [cellular_component] ; membrane [cellular_component] ; integral to membrane [cellular_component] ; galactoside 2-alpha-L-fucosyltransferase activity [molecular_function] ; fucosyltransferase activity [molecular_function] ; transferase activity [molecular_function] ; transf…
IRF3	ENSMUSG00000053801	Mus musculus	7	53080602	Grwd1	glutamate-rich WD repeat containing 1	GRWD1|IDBG-60458|ENSG00000105447		GO:0005634 [cellular_component]	nucleus [cellular_component]
IRF3	ENSMUSG00000002778	Mus musculus	7	53128195	Kdelr1	KDEL (Lys-Asp-Glu-Leu) endoplasmic reticulum protein retention receptor 1	KDELR1|IDBG-60399|ENSG00000105438		GO:0006621 [biological_process] ; GO:0006810 [biological_process] ; GO:0015031 [biological_process] ; GO:0016192 [biological_process] ; GO:0005615 [cellular_component] ; GO:0005624 [cellular_component] ; GO:0005783 [cellular_component] ; GO:0005789 [cellular_component] ; GO:0005793 [cellular_component] ; GO:0016020 [cellular_component] ; GO:0016021 [cellular_component] ; GO:0004872 [molecular_fun…	protein retention in ER [biological_process] ; transport [biological_process] ; protein transport [biological_process] ; vesicle-mediated transport [biological_process] ; extracellular space [cellular_component] ; membrane fraction [cellular_component] ; endoplasmic reticulum [cellular_component] ; endoplasmic reticulum membrane [cellular_component] ; ER-Golgi intermediate compartment [cellular_c…
IRF3	ENSG00000105443	Homo sapiens	19	53664375	PSCD2	pleckstrin homology, Sec7 and coiled-coil domains 2 (cytohesin-2)		Pscd2|IDBG-184401|ENSMUSG00000003269	GO:0006897 [biological_process] ; GO:0030036 [biological_process] ; GO:0032012 [biological_process] ; GO:0005622 [cellular_component] ; GO:0005624 [cellular_component] ; GO:0005886 [cellular_component] ; GO:0016020 [cellular_component] ; GO:0005086 [molecular_function] ; GO:0005515 [molecular_function]	endocytosis [biological_process] ; actin cytoskeleton organization and biogenesis [biological_process] ; regulation of ARF protein signal transduction [biological_process] ; intracellular [cellular_component] ; membrane fraction [cellular_component] ; plasma membrane [cellular_component] ; membrane [cellular_component] ; ARF guanyl-nucleotide exchange factor activity [molecular_function] ; protei…
IRF3	ENSG00000063177	Homo sapiens	19	53810403	RPL18	ribosomal protein L18		Rpl18|IDBG-184234|ENSMUSG00000059070	GO:0006412 [biological_process] ; GO:0005622 [cellular_component] ; GO:0005737 [cellular_component] ; GO:0005840 [cellular_component] ; GO:0005842 [cellular_component] ; GO:0003723 [molecular_function] ; GO:0003735 [molecular_function]	translation [biological_process] ; intracellular [cellular_component] ; cytoplasm [cellular_component] ; ribosome [cellular_component] ; cytosolic large ribosomal subunit (sensu Eukaryota) [cellular_component] ; RNA binding [molecular_function] ; structural constituent of ribosome [molecular_function]
IRF3	ENSG00000063176	Homo sapiens	19	53814360	SPHK2	sphingosine kinase 2		Sphk2|IDBG-184179|ENSMUSG00000057342	GO:0001568 [biological_process] ; GO:0006669 [biological_process] ; GO:0006670 [biological_process] ; GO:0006916 [biological_process] ; GO:0007205 [biological_process] ; GO:0007420 [biological_process] ; GO:0008283 [biological_process] ; GO:0008284 [biological_process] ; GO:0005624 [cellular_component] ; GO:0005829 [cellular_component] ; GO:0000166 [molecular_function] ; GO:0004143 [molecular_fun…	blood vessel development [biological_process] ; sphinganine-1-phosphate biosynthetic process [biological_process] ; sphingosine metabolic process [biological_process] ; anti-apoptosis [biological_process] ; protein kinase C activation [biological_process] ; brain development [biological_process] ; cell proliferation [biological_process] ; positive regulation of cell proliferation [biological_proc…
IRF3	ENSG00000105516	Homo sapiens	19	53825659	DBP	D site of albumin promoter (albumin D-box) binding protein		Dbp|IDBG-184151|ENSMUSG00000059824	GO:0006350 [biological_process] ; GO:0006355 [biological_process] ; GO:0006357 [biological_process] ; GO:0042127 [biological_process] ; GO:0045449 [biological_process] ; GO:0048511 [biological_process] ; GO:0005634 [cellular_component] ; GO:0003677 [molecular_function] ; GO:0003700 [molecular_function] ; GO:0003702 [molecular_function] ; GO:0043565 [molecular_function] ; GO:0046983 [molecular_fun…	transcription [biological_process] ; regulation of transcription, DNA-dependent [biological_process] ; regulation of transcription from RNA polymerase II promoter [biological_process] ; regulation of cell proliferation [biological_process] ; regulation of transcription [biological_process] ; rhythmic process [biological_process] ; nucleus [cellular_component] ; DNA binding [molecular_function] ; …
IRF3	ENSG00000174951	Homo sapiens	19	53943080	FUT1	fucosyltransferase 1 (galactoside 2-alpha-L-fucosyltransferase, H blood group)		Fut1|IDBG-183801|ENSMUSG00000008461	GO:0005975 [biological_process] ; GO:0006486 [biological_process] ; GO:0042355 [biological_process] ; GO:0005624 [cellular_component] ; GO:0005794 [cellular_component] ; GO:0005887 [cellular_component] ; GO:0016020 [cellular_component] ; GO:0008107 [molecular_function] ; GO:0008417 [molecular_function] ; GO:0016757 [molecular_function]	carbohydrate metabolic process [biological_process] ; protein amino acid glycosylation [biological_process] ; L-fucose catabolic process [biological_process] ; membrane fraction [cellular_component] ; Golgi apparatus [cellular_component] ; integral to plasma membrane [cellular_component] ; membrane [cellular_component] ; galactoside 2-alpha-L-fucosyltransferase activity [molecular_function] ; fuc…
IRF3	ENSG00000087074	Homo sapiens	19	54067490	PPP1R15A	protein phosphatase 1, regulatory (inhibitor) subunit 15A		Myd116|IDBG-183552|ENSMUSG00000040435	GO:0006915 [biological_process] ; GO:0006974 [biological_process] ; GO:0007050 [biological_process]	apoptosis [biological_process] ; response to DNA damage stimulus [biological_process] ; cell cycle arrest [biological_process]
IRF3	ENSG00000104805	Homo sapiens	19	54095851	NUCB1	nucleobindin 1		Nucb1|IDBG-183329|ENSMUSG00000030824	GO:0005615 [cellular_component] ; GO:0005737 [cellular_component] ; GO:0005793 [cellular_component] ; GO:0005794 [cellular_component] ; GO:0016020 [cellular_component] ; GO:0003677 [molecular_function] ; GO:0005509 [molecular_function]	extracellular space [cellular_component] ; cytoplasm [cellular_component] ; ER-Golgi intermediate compartment [cellular_component] ; Golgi apparatus [cellular_component] ; membrane [cellular_component] ; DNA binding [molecular_function] ; calcium ion binding [molecular_function]
IRF3	ENSG00000104808	Homo sapiens	19	54128751	DHDH	dihydrodiol dehydrogenase (dimeric)		Dhdh|IDBG-183294|ENSMUSG00000011382	GO:0005975 [biological_process] ; GO:0006118 [biological_process] ; GO:0008152 [biological_process] ; GO:0008746 [molecular_function] ; GO:0009055 [molecular_function] ; GO:0016491 [molecular_function]	carbohydrate metabolic process [biological_process] ; electron transport [biological_process] ; metabolic process [biological_process] ; NAD(P) transhydrogenase activity [molecular_function] ; electron carrier activity [molecular_function] ; oxidoreductase activity [molecular_function]
IRF3	ENSG00000087088	Homo sapiens	19	54149929	BAX	BCL2-associated X protein		Bax|IDBG-183241|ENSMUSG00000003873	GO:0001777 [biological_process] ; GO:0001783 [biological_process] ; GO:0001836 [biological_process] ; GO:0001844 [biological_process] ; GO:0002358 [biological_process] ; GO:0006309 [biological_process] ; GO:0006915 [biological_process] ; GO:0006917 [biological_process] ; GO:0006919 [biological_process] ; GO:0006922 [biological_process] ; GO:0006927 [biological_process] ; GO:0006974 [biological_pr…	T cell homeostatic proliferation [biological_process] ; B cell apoptosis [biological_process] ; release of cytochrome c from mitochondria [biological_process] ; protein insertion into mitochondrial membrane during induction of apoptosis [biological_process] ; B cell homeostatic proliferation [biological_process] ; DNA fragmentation during apoptosis [biological_process] ; apoptosis [biological_pro…
IRF3	ENSG00000087086	Homo sapiens	19	54160378	FTL	ferritin, light polypeptide		Ftl1|IDBG-187530|ENSMUSG00000062382	GO:0006826 [biological_process] ; GO:0006879 [biological_process] ; GO:0008043 [cellular_component] ; GO:0005488 [molecular_function] ; GO:0008199 [molecular_function] ; GO:0016491 [molecular_function] ; GO:0042802 [molecular_function] ; GO:0046914 [molecular_function]	iron ion transport [biological_process] ; cellular iron ion homeostasis [biological_process] ; ferritin complex [cellular_component] ; binding [molecular_function] ; ferric iron binding [molecular_function] ; oxidoreductase activity [molecular_function] ; identical protein binding [molecular_function] ; transition metal ion binding [molecular_function]
IRF3	ENSG00000196337	Homo sapiens	19	54249344	CGB7	chorionic gonadotropin, beta polypeptide 7		No mouse ortholog	GO:0005576 [cellular_component] ; GO:0005179 [molecular_function]	extracellular region [cellular_component] ; hormone activity [molecular_function]
IRF3	ENSG00000167744	Homo sapiens	19	54256216	NTF5	neurotrophin 4		Ntf5|IDBG-182937|ENSMUSG00000074121	GO:0007402 [biological_process] ; GO:0007616 [biological_process] ; GO:0008052 [biological_process] ; GO:0008344 [biological_process] ; GO:0008544 [biological_process] ; GO:0042490 [biological_process] ; GO:0048167 [biological_process] ; GO:0005576 [cellular_component] ; GO:0008083 [molecular_function]	ganglion mother cell fate determination [biological_process] ; long-term memory [biological_process] ; sensory organ boundary specification [biological_process] ; adult locomotory behavior [biological_process] ; epidermis development [biological_process] ; mechanoreceptor differentiation [biological_process] ; regulation of synaptic plasticity [biological_process] ; extracellular region [cellular…
IRF3	ENSG00000104852	Homo sapiens	19	54280277	SNRP70	small nuclear ribonucleoprotein 70kDa polypeptide (RNP antigen)		Snrp70|IDBG-182806|ENSMUSG00000063511	GO:0000398 [biological_process] ; GO:0008380 [biological_process] ; GO:0005634 [cellular_component] ; GO:0005681 [cellular_component] ; GO:0000166 [molecular_function] ; GO:0003676 [molecular_function] ; GO:0003723 [molecular_function] ; GO:0005515 [molecular_function]	nuclear mRNA splicing, via spliceosome [biological_process] ; RNA splicing [biological_process] ; nucleus [cellular_component] ; spliceosome [cellular_component] ; nucleotide binding [molecular_function] ; nucleic acid binding [molecular_function] ; RNA binding [molecular_function] ; protein binding [molecular_function]
IRF3	ENSG00000104863	Homo sapiens	19	54309393	LIN7B	lin-7 homolog B (C. elegans)		Lin7b|IDBG-182740|ENSMUSG00000003872	GO:0006887 [biological_process] ; GO:0007269 [biological_process] ; GO:0015031 [biological_process] ; GO:0005886 [cellular_component] ; GO:0005923 [cellular_component] ; GO:0019717 [cellular_component] ; GO:0030054 [cellular_component] ; GO:0045202 [cellular_component] ; GO:0045211 [cellular_component] ; GO:0005515 [molecular_function]	exocytosis [biological_process] ; neurotransmitter secretion [biological_process] ; protein transport [biological_process] ; plasma membrane [cellular_component] ; tight junction [cellular_component] ; synaptosome [cellular_component] ; cell junction [cellular_component] ; synapse [cellular_component] ; postsynaptic membrane [cellular_component] ; protein binding [molecular_function]
IRF3	ENSG00000104894	Homo sapiens	19	54530489	CD37	CD37 molecule		Cd37|IDBG-182311|ENSMUSG00000030798	GO:0006487 [biological_process] ; GO:0007601 [biological_process] ; GO:0005886 [cellular_component] ; GO:0005887 [cellular_component] ; GO:0016020 [cellular_component] ; GO:0016021 [cellular_component]	protein amino acid N-linked glycosylation [biological_process] ; visual perception [biological_process] ; plasma membrane [cellular_component] ; integral to plasma membrane [cellular_component] ; membrane [cellular_component] ; integral to membrane [cellular_component]
IRF3	ENSG00000104872	Homo sapiens	19	54641371	PIH1D1	PIH1 domain containing 1		Pih1d1|IDBG-181838|ENSMUSG00000003423	not annotated	not annotated
IRF3	ENSG00000161618	Homo sapiens	19	54648325	ALDH16A1	aldehyde dehydrogenase 16 family, member A1		Aldh16a1|IDBG-181716|ENSMUSG00000007833	GO:0008152 [biological_process] ; GO:0005515 [molecular_function] ; GO:0016491 [molecular_function]	metabolic process [biological_process] ; protein binding [molecular_function] ; oxidoreductase activity [molecular_function]
IRF3	ENSG00000090554	Homo sapiens	19	54669298	FLT3LG	fms-related tyrosine kinase 3 ligand		Flt3l|IDBG-181665|ENSMUSG00000074129	GO:0007165 [biological_process] ; GO:0008284 [biological_process] ; GO:0030098 [biological_process] ; GO:0005615 [cellular_component] ; GO:0005625 [cellular_component] ; GO:0016020 [cellular_component] ; GO:0016021 [cellular_component] ; GO:0005125 [molecular_function]	signal transduction [biological_process] ; positive regulation of cell proliferation [biological_process] ; lymphocyte differentiation [biological_process] ; extracellular space [cellular_component] ; soluble fraction [cellular_component] ; membrane [cellular_component] ; integral to membrane [cellular_component] ; cytokine activity [molecular_function]
IRF3	ENSG00000142541	Homo sapiens	19	54681847	RPL13A	ribosomal protein L13a		Rpl13a|IDBG-181626|ENSMUSG00000003426	GO:0006412 [biological_process] ; GO:0005622 [cellular_component] ; GO:0005840 [cellular_component] ; GO:0015934 [cellular_component] ; GO:0003735 [molecular_function]	translation [biological_process] ; intracellular [cellular_component] ; ribosome [cellular_component] ; large ribosomal subunit [cellular_component] ; structural constituent of ribosome [molecular_function]
IRF3	ENSG00000142534	Homo sapiens	19	54691446	RPS11	ribosomal protein S11		Rps11|IDBG-181573|ENSMUSG00000003429	GO:0006412 [biological_process] ; GO:0005622 [cellular_component] ; GO:0005840 [cellular_component] ; GO:0005842 [cellular_component] ; GO:0005843 [cellular_component] ; GO:0003735 [molecular_function] ; GO:0019843 [molecular_function]	translation [biological_process] ; intracellular [cellular_component] ; ribosome [cellular_component] ; cytosolic large ribosomal subunit (sensu Eukaryota) [cellular_component] ; cytosolic small ribosomal subunit (sensu Eukaryota) [cellular_component] ; structural constituent of ribosome [molecular_function] ; rRNA binding [molecular_function]
IRF3	ENSG00000104870	Homo sapiens	19	54707432	FCGRT	Fc fragment of IgG, receptor, transporter, alpha		Fcgrt|IDBG-181534|ENSMUSG00000003420	GO:0006955 [biological_process] ; GO:0007565 [biological_process] ; GO:0019882 [biological_process] ; GO:0016020 [cellular_component] ; GO:0016021 [cellular_component] ; GO:0042612 [cellular_component] ; GO:0004872 [molecular_function] ; GO:0019864 [molecular_function]	immune response [biological_process] ; female pregnancy [biological_process] ; antigen processing and presentation [biological_process] ; membrane [cellular_component] ; integral to membrane [cellular_component] ; MHC class I protein complex [cellular_component] ; receptor activity [molecular_function] ; IgG binding [molecular_function]
IRF3	ENSG00000142546	Homo sapiens	19	54750782	NOSIP	nitric oxide synthase interacting protein		Nosip|IDBG-181398|ENSMUSG00000003421	GO:0016567 [biological_process] ; GO:0043086 [biological_process] ; GO:0051001 [biological_process] ; GO:0000151 [cellular_component] ; GO:0005634 [cellular_component] ; GO:0005737 [cellular_component] ; GO:0004842 [molecular_function] ; GO:0005515 [molecular_function]	protein ubiquitination [biological_process] ; negative regulation of catalytic activity [biological_process] ; negative regulation of nitric-oxide synthase activity [biological_process] ; ubiquitin ligase complex [cellular_component] ; nucleus [cellular_component] ; cytoplasm [cellular_component] ; ubiquitin-protein ligase activity [molecular_function] ; protein binding [molecular_function]
IRF3	ENSG00000126456	Homo sapiens	19	54854642	IRF3	interferon regulatory factor 3		Irf3|IDBG-181123|ENSMUSG00000003184	GO:0006350 [biological_process] ; GO:0006355 [biological_process] ; GO:0006366 [biological_process] ; GO:0009615 [biological_process] ; GO:0031663 [biological_process] ; GO:0032496 [biological_process] ; GO:0043330 [biological_process] ; GO:0045351 [biological_process] ; GO:0005622 [cellular_component] ; GO:0005634 [cellular_component] ; GO:0005737 [cellular_component] ; GO:0003700 [molecular_fun…	transcription [biological_process] ; regulation of transcription, DNA-dependent [biological_process] ; transcription from RNA polymerase II promoter [biological_process] ; response to virus [biological_process] ; lipopolysaccharide-mediated signaling pathway [biological_process] ; response to lipopolysaccharide [biological_process] ; response to exogenous dsRNA [biological_process] ; interferon t…
IRF3	ENSG00000126453	Homo sapiens	19	54860211	BCL2L12	BCL2-like 12 (proline rich)		Bcl2l12|IDBG-181037|ENSMUSG00000003190	GO:0006915 [biological_process]	apoptosis [biological_process]
IRF3	ENSG00000126457	Homo sapiens	19	54872310	PRMT1	protein arginine methyltransferase 1		Prmt1|IDBG-180907|ENSMUSG00000052429	GO:0001701 [biological_process] ; GO:0006118 [biological_process] ; GO:0006479 [biological_process] ; GO:0006952 [biological_process] ; GO:0007166 [biological_process] ; GO:0005634 [cellular_component] ; GO:0005737 [cellular_component] ; GO:0005515 [molecular_function] ; GO:0008170 [molecular_function] ; GO:0008276 [molecular_function] ; GO:0016491 [molecular_function] ; GO:0016740 [molecular_fun…	in utero embryonic development [biological_process] ; electron transport [biological_process] ; protein amino acid methylation [biological_process] ; defense response [biological_process] ; cell surface receptor linked signal transduction [biological_process] ; nucleus [cellular_component] ; cytoplasm [cellular_component] ; protein binding [molecular_function] ; N-methyltransferase activity [mole…
IRF3	ENSG00000196961	Homo sapiens	19	54961992	AP2A1	adaptor-related protein complex 2, alpha 1 subunit		Ap2a1|IDBG-180315|ENSMUSG00000060279	GO:0006461 [biological_process] ; GO:0006886 [biological_process] ; GO:0006895 [biological_process] ; GO:0006897 [biological_process] ; GO:0016192 [biological_process] ; GO:0005794 [cellular_component] ; GO:0005905 [cellular_component] ; GO:0016020 [cellular_component] ; GO:0030117 [cellular_component] ; GO:0030122 [cellular_component] ; GO:0030130 [cellular_component] ; GO:0030131 [cellular_comp…	protein complex assembly [biological_process] ; intracellular protein transport [biological_process] ; Golgi to endosome transport [biological_process] ; endocytosis [biological_process] ; vesicle-mediated transport [biological_process] ; Golgi apparatus [cellular_component] ; coated pit [cellular_component] ; membrane [cellular_component] ; membrane coat [cellular_component] ; AP-2 adaptor compl…
IRF3	ENSG00000104951	Homo sapiens	19	55084728	IL4I1	nucleoporin 62kDa | interleukin 4 induced 1		Il4i1|IDBG-179780|ENSMUSG00000074141	GO:0006118 [biological_process] ; GO:0006813 [biological_process] ; GO:0009072 [biological_process] ; GO:0015904 [biological_process] ; GO:0046677 [biological_process] ; GO:0005764 [cellular_component] ; GO:0016021 [cellular_component] ; GO:0001716 [molecular_function] ; GO:0008324 [molecular_function] ; GO:0015520 [molecular_function] ; GO:0016491 [molecular_function]	electron transport [biological_process] ; potassium ion transport [biological_process] ; aromatic amino acid family metabolic process [biological_process] ; tetracycline transport [biological_process] ; response to antibiotic [biological_process] ; lysosome [cellular_component] ; integral to membrane [cellular_component] ; L-amino-acid oxidase activity [molecular_function] ; cation transmembrane …
IRF3	ENSG00000161640	Homo sapiens	19	55144064	SIGLEC11	sialic acid binding Ig-like lectin 11		No mouse ortholog	GO:0007155 [biological_process] ; GO:0016020 [cellular_component] ; GO:0016021 [cellular_component] ; GO:0005515 [molecular_function] ; GO:0005529 [molecular_function]	cell adhesion [biological_process] ; membrane [cellular_component] ; integral to membrane [cellular_component] ; protein binding [molecular_function] ; sugar binding [molecular_function]
IRF3	ENSG00000131401	Homo sapiens	19	55528871	NAPSB	napsin B aspartic peptidase pseudogene		No mouse ortholog	GO:0006508 [biological_process] ; GO:0016020 [cellular_component] ; GO:0004190 [molecular_function] ; GO:0004194 [molecular_function] ; GO:0008233 [molecular_function]	proteolysis [biological_process] ; membrane [cellular_component] ; aspartic-type endopeptidase activity [molecular_function] ; pepsin A activity [molecular_function] ; peptidase activity [molecular_function]
IRF3	ENSG00000142539	Homo sapiens	19	55614010	SPIB	Spi-B transcription factor (Spi-1/PU.1 related)		Spib|IDBG-179078|ENSMUSG00000008193	GO:0006350 [biological_process] ; GO:0006355 [biological_process] ; GO:0006357 [biological_process] ; GO:0030225 [biological_process] ; GO:0005634 [cellular_component] ; GO:0005737 [cellular_component] ; GO:0003700 [molecular_function] ; GO:0003702 [molecular_function] ; GO:0043565 [molecular_function]	transcription [biological_process] ; regulation of transcription, DNA-dependent [biological_process] ; regulation of transcription from RNA polymerase II promoter [biological_process] ; macrophage differentiation [biological_process] ; nucleus [cellular_component] ; cytoplasm [cellular_component] ; transcription factor activity [molecular_function] ; RNA polymerase II transcription factor activit…
IRF3	ENSG00000086967	Homo sapiens	19	55628004	MYBPC2	myosin binding protein C, fast type		Mybpc2|IDBG-178931|ENSMUSG00000038670	GO:0006941 [biological_process] ; GO:0007155 [biological_process] ; GO:0005863 [cellular_component] ; GO:0003779 [molecular_function] ; GO:0005515 [molecular_function] ; GO:0008307 [molecular_function]	striated muscle contraction [biological_process] ; cell adhesion [biological_process] ; striated muscle thick filament [cellular_component] ; actin binding [molecular_function] ; protein binding [molecular_function] ; structural constituent of muscle [molecular_function]
IRF3	ENSG00000105472	Homo sapiens	19	55918417	CLEC11A	C-type lectin domain family 11, member A		Clec11a|IDBG-178583|ENSMUSG00000004473	GO:0008284 [biological_process] ; GO:0005576 [cellular_component] ; GO:0005737 [cellular_component] ; GO:0005529 [molecular_function] ; GO:0008083 [molecular_function]	positive regulation of cell proliferation [biological_process] ; extracellular region [cellular_component] ; cytoplasm [cellular_component] ; sugar binding [molecular_function] ; growth factor activity [molecular_function]
IRF3	ENSG00000142511	Homo sapiens	19	55965533	GPR32	G protein-coupled receptor 32		No mouse ortholog	GO:0006935 [biological_process] ; GO:0007165 [biological_process] ; GO:0007186 [biological_process] ; GO:0005887 [cellular_component] ; GO:0016020 [cellular_component] ; GO:0016021 [cellular_component] ; GO:0001584 [molecular_function] ; GO:0004872 [molecular_function] ; GO:0004942 [molecular_function] ; GO:0004982 [molecular_function]	chemotaxis [biological_process] ; signal transduction [biological_process] ; G-protein coupled receptor protein signaling pathway [biological_process] ; integral to plasma membrane [cellular_component] ; membrane [cellular_component] ; integral to membrane [cellular_component] ; rhodopsin-like receptor activity [molecular_function] ; receptor activity [molecular_function] ; anaphylatoxin receptor…
IRF3	ENSG00000142515	Homo sapiens	19	56049983	KLK3	kallikrein-related peptidase 3		No mouse ortholog	GO:0006508 [biological_process] ; GO:0016525 [biological_process] ; GO:0005576 [cellular_component] ; GO:0004252 [molecular_function] ; GO:0008236 [molecular_function]	proteolysis [biological_process] ; negative regulation of angiogenesis [biological_process] ; extracellular region [cellular_component] ; serine-type endopeptidase activity [molecular_function] ; serine-type peptidase activity [molecular_function]
IRF3	ENSG00000167757	Homo sapiens	19	56217301	KLK11	kallikrein-related peptidase 11		Klk11|IDBG-177414|ENSMUSG00000067616	GO:0006508 [biological_process] ; GO:0005576 [cellular_component] ; GO:0004252 [molecular_function] ; GO:0008233 [molecular_function]	proteolysis [biological_process] ; extracellular region [cellular_component] ; serine-type endopeptidase activity [molecular_function] ; peptidase activity [molecular_function]
IRF3	ENSG00000129450	Homo sapiens	19	56319977	SIGLEC9	sialic acid binding Ig-like lectin 9		No mouse ortholog	GO:0007155 [biological_process] ; GO:0007166 [biological_process] ; GO:0005887 [cellular_component] ; GO:0016020 [cellular_component] ; GO:0005515 [molecular_function] ; GO:0005529 [molecular_function]	cell adhesion [biological_process] ; cell surface receptor linked signal transduction [biological_process] ; integral to plasma membrane [cellular_component] ; membrane [cellular_component] ; protein binding [molecular_function] ; sugar binding [molecular_function]
IRF3	ENSG00000168995	Homo sapiens	19	56337370	SIGLEC7	sialic acid binding Ig-like lectin 7		No mouse ortholog	GO:0007155 [biological_process] ; GO:0005887 [cellular_component] ; GO:0016020 [cellular_component] ; GO:0004872 [molecular_function] ; GO:0005515 [molecular_function] ; GO:0005529 [molecular_function]	cell adhesion [biological_process] ; integral to plasma membrane [cellular_component] ; membrane [cellular_component] ; receptor activity [molecular_function] ; protein binding [molecular_function] ; sugar binding [molecular_function]
IRF3	ENSG00000105383	Homo sapiens	19	56420175	CD33	CD33 molecule		No mouse ortholog	GO:0007155 [biological_process] ; GO:0007165 [biological_process] ; GO:0007267 [biological_process] ; GO:0008285 [biological_process] ; GO:0005886 [cellular_component] ; GO:0005887 [cellular_component] ; GO:0004872 [molecular_function] ; GO:0005515 [molecular_function] ; GO:0005529 [molecular_function]	cell adhesion [biological_process] ; signal transduction [biological_process] ; cell-cell signaling [biological_process] ; negative regulation of cell proliferation [biological_process] ; plasma membrane [cellular_component] ; integral to plasma membrane [cellular_component] ; receptor activity [molecular_function] ; protein binding [molecular_function] ; sugar binding [molecular_function]
IRF3	ENSG00000105374	Homo sapiens	19	56566686	NKG7	natural killer cell group 7 sequence		Nkg7|IDBG-176839|ENSMUSG00000004612	GO:0006816 [biological_process] ; GO:0005887 [cellular_component] ; GO:0016020 [cellular_component]	calcium ion transport [biological_process] ; integral to plasma membrane [cellular_component] ; membrane [cellular_component]
IRF3	ENSG00000142512	Homo sapiens	19	56605088	SIGLEC10	sialic acid binding Ig-like lectin 10		No mouse ortholog	GO:0007155 [biological_process] ; GO:0016020 [cellular_component] ; GO:0016021 [cellular_component] ; GO:0005515 [molecular_function] ; GO:0005529 [molecular_function]	cell adhesion [biological_process] ; membrane [cellular_component] ; integral to membrane [cellular_component] ; protein binding [molecular_function] ; sugar binding [molecular_function]
