# Supplementary material for: Comparative genomics of Toll-like receptor signalling in five species
Source: BMC Genomics. 2009 May 11;10:216. doi: 10.1186/1471-2164-10-216 (PMC2689273; doi:10.1186/1471-2164-10-216)
Supplement: Additional file 5 — RH vectors of markers used for mapping in pig and sheep. The file contains RH vectors for each locus mapped in sheep and pig. Each position in the vector represents a cell line with "0" indicating no retention, "1" indicating retention and "2" indicating ambiguous results. [file 1471-2164-10-216-S5.xls]

## Sheet: additional file 5
Sheep:	Marker ID	chromosome	marker type	cell line
				9	10	14	16	17	22	23	27	28	32	34	38	41	44	45b	46	48	50	54a	55	57	58	59a	61	62	63	64	65	69	70a	72a	73	74	75	77	78	82	83	85	86	88	93	94	95	99	100
	IRAK1	X	gene	0	0	0	0	1	0	0	0	0	0	0	0	0	0	0	0	0	0	0	0	0	0	0	0	0	0	0	0	0	0	1	0	0	0	0	0	0	0	0	0	0	0	0	0	0	1
	IRF3	14	gene	0	2	0	0	1	0	0	0	0	0	0	0	0	0	0	0	0	0	0	0	0	0	0	0	0	0	0	0	0	1	0	0	0	0	0	0	0	0	0	0	0	0	0	0	0	0
	TRAF6	15	gene	0	0	0	0	0	0	0	0	0	0	0	0	0	0	0	0	0	0	0	0	1	0	0	1	0	0	0	0	0	0	0	0	0	0	0	0	0	1	0	0	0	0	0	0	0	0
	TOLLIP3	21	gene	0	0	0	0	0	0	0	0	0	0	0	0	0	0	0	1	0	1	0	0	0	0	0	0	0	0	1	1	0	1	0	1	1	0	0	0	0	0	0	0	0	0	0	0	0	0
	TIRAP	21	gene	0	0	0	0	0	0	0	0	0	0	0	1	0	0	0	0	0	0	0	0	2	0	0	0	0	0	1	0	0	2	0	1	0	0	0	0	0	0	1	0	0	0	0	0	0	0
	TICAM2	5	gene	0	0	0	0	0	0	0	0	0	0	0	0	0	1	0	0	0	0	0	0	1	0	0	0	0	0	1	0	0	2	0	1	0	0	1	0	0	0	0	0	0	0	0	0	0	0
	TICAM1	5	gene	0	0	0	0	1	0	0	0	1	0	0	0	0	0	0	0	0	0	0	0	0	0	2	0	0	0	0	0	0	0	0	0	0	0	1	0	0	1	1	0	0	0	1	0	0	0
	MyD88	19	gene	0	0	0	0	0	0	0	0	1	1	0	0	1	0	0	0	0	1	0	0	0	0	0	0	0	0	0	0	0	1	0	1	1	0	1	0	0	1	0	0	0	1	1	0	0	0
	LY96	9	gene	0	0	0	0	0	0	0	0	0	0	0	0	0	0	0	0	0	0	0	0	0	0	0	1	0	0	0	0	0	0	0	1	0	0	0	0	0	0	1	0	0	0	0	0	0	0
	CASP8	unknown	gene	1	2	0	0	0	0	0	0	0	0	0	0	1	1	0	0	0	0	0	0	0	0	0	0	0	0	1	0	0	0	0	1	0	0	1	0	0	0	0	0	0	0	0	0	0	1
	TLR10	6	gene	0	1	1	0	0	0	0	0	0	0	0	0	0	0	0	0	0	0	0	0	0	0	0	0	0	0	0	0	0	1	0	0	0	0	0	0	1	0	1	0	0	0	0	0	0	0
	TLR9	19	gene	0	1	1	0	0	0	0	0	0	0	0	0	1	0	0	0	0	1	0	0	0	0	0	0	1	0	1	1	0	0	0	0	1	0	0	0	1	0	0	0	0	0	0	1	0	0
	TLR8	X	gene	0	0	0	0	1	0	0	0	1	0	0	0	0	1	0	0	0	0	0	1	0	0	0	2	0	0	1	0	0	0	0	0	1	0	0	0	1	0	2	0	0	0	0	2	0	0
	TLR7	X	gene	0	0	0	0	2	0	0	0	1	0	0	0	0	1	0	0	0	0	0	1	0	0	0	0	1	0	1	0	0	0	0	0	1	0	0	0	1	0	1	0	0	0	1	1	0	0
	TLR6	6	gene	0	1	1	0	0	0	0	0	0	0	0	0	0	0	0	0	0	0	0	0	0	0	0	0	0	0	0	0	0	1	0	0	0	0	0	0	1	0	1	0	0	0	0	0	0	0
	TLR5	12	gene	0	0	0	0	1	0	0	0	0	0	0	0	0	0	0	0	0	0	0	0	0	0	0	0	0	0	0	0	0	0	0	0	0	0	0	0	1	1	0	0	0	1	0	0	1	1
	TLR4	2	gene	0	0	0	0	0	0	1	0	0	1	0	0	0	0	2	0	0	0	0	1	0	1	0	0	0	0	0	0	0	0	0	1	0	0	0	0	0	1	0	0	1	0	0	0	1	0
	TLR3	26	gene	0	0	0	0	0	0	0	1	0	0	0	0	1	0	0	0	0	0	0	0	0	0	0	0	0	0	1	0	0	0	0	1	0	0	1	0	0	1	0	0	0	0	0	0	1	0
	TLR2	17	gene	0	1	1	0	0	0	0	0	1	1	0	0	0	1	0	1	1	1	0	1	0	0	0	0	0	0	0	0	0	1	1	2	1	0	0	0	0	1	1	0	0	0	0	0	1	0
	TLR1	6	gene	1	0	0	0	0	0	0	0	0	0	0	0	0	0	0	1	0	0	0	0	0	0	0	0	0	0	0	0	1	0	0	0	0	0	0	0	1	0	1	0	0	0	0	0	0	0
Pig:	MarkerID	chromosome	marker type	cell line
				AA1	AA5	B3	B9	BB2	C12	D1	D6	D9	D10	D12	DD5	E1	E3	E4	E8	E9	E11	EE4	F1	F4	F6	F12	FF1	FF4	FF7	H3	H4	H10	H11	HH1	HH7	HH8	I2	I4	I5	I11	I12	J5	J6	J11	K2	K6	K8	KK2	KK3
	AMBN	8	gene	1	0	0	1	1	1	2	0	1	0	1	1	2	1	1	0	0	0	0	0	0	0	0	1	0	0	0	1	1	0	0	0	1	0	0	0	0	0	1	1	0	0	0	0	0	1
	BMPR1B	8	gene	0	0	0	0	1	0	0	0	0	0	0	0	0	0	0	0	0	0	1	0	0	0	0	0	0	0	0	0	0	0	0	0	0	0	0	1	0	0	0	0	0	0	1	0	1	0
	COPS4	8	gene	0	0	0	1	1	0	0	1	0	0	1	0	0	0	0	1	0	0	0	0	0	1	0	1	0	0	0	0	1	2	0	0	0	0	0	1	0	0	1	1	0	0	1	0	1	0
	CPE	8	gene	0	0	0	0	0	0	0	1	0	1	1	0	0	0	0	0	0	0	1	0	0	1	0	1	0	0	0	1	1	1	0	1	1	1	0	0	1	0	1	2	1	1	1	0	0	0
	CSN1	8	gene	1	0	0	0	1	0	0	0	1	0	0	1	0	0	0	0	0	1	0	0	0	0	0	1	0	0	0	1	1	0	0	0	1	1	0	0	0	0	1	1	0	0	0	0	0	1
	CSN10	8	gene	1	0	0	0	1	1	0	0	1	0	0	1	0	0	0	0	2	1	0	0	0	0	0	1	0	0	0	1	1	0	0	0	1	0	0	0	0	0	1	1	0	0	0	0	0	1
	DSPP	8	gene	0	0	0	0	1	0	0	1	0	0	1	0	0	0	0	0	0	0	0	0	0	1	0	2	0	0	0	0	1	0	0	1	0	0	0	0	0	0	1	2	0	0	1	0	1	0
	EGF	8	gene	0	0	0	0	0	0	0	0	0	0	0	0	0	0	0	0	0	0	0	0	0	0	0	0	0	0	0	0	0	1	0	0	0	1	0	0	0	0	0	0	1	1	1	0	1	0
	GNRHR	8	gene	0	0	0	0	1	0	0	0	1	0	0	1	0	1	1	0	0	1	0	0	0	0	0	1	0	0	0	1	1	0	0	0	0	1	0	0	0	0	1	1	0	0	1	0	0	1
	IBSP	8	gene	0	0	0	0	1	0	0	1	0	0	1	0	0	0	0	0	0	0	0	0	0	1	0	1	0	0	0	0	2	0	0	1	0	0	0	0	0	0	1	0	0	0	1	0	2	0
	IL2	8	gene	0	1	0	0	1	0	0	1	0	1	1	1	0	0	0	0	0	0	0	0	0	0	1	0	0	0	0	0	1	0	0	0	0	1	0	1	0	0	0	0	0	1	1	0	0	0
	IL8	8	gene	1	0	0	0	1	0	0	1	1	0	1	1	1	0	0	0	0	0	1	0	0	2	0	1	0	0	0	1	1	0	0	1	1	0	0	0	0	0	1	0	1	0	0	0	0	1
	MAN2B2	8	gene	1	0	0	0	1	1	0	0	1	0	0	0	0	0	0	0	0	0	1	0	1	0	0	1	0	0	0	0	1	1	0	1	0	1	0	1	1	0	0	0	0	0	1	0	0	0
	SCYB6	8	gene	1	0	0	0	1	0	0	1	1	0	2	1	1	0	0	0	0	0	1	0	0	0	0	1	0	0	0	1	1	0	0	1	1	0	0	0	0	0	1	0	1	0	0	0	0	1
	SLIT2	8	gene	1	0	0	1	0	1	0	0	1	0	0	1	0	2	0	0	0	0	1	0	1	0	0	1	0	0	0	0	1	0	0	1	1	1	0	0	0	0	2	1	0	0	0	0	0	0
	SPARCL1	8	gene	0	0	0	0	1	0	0	1	0	0	1	0	0	0	0	0	0	0	0	0	0	1	0	1	0	0	0	0	1	0	0	1	0	0	0	0	0	0	1	1	0	0	1	0	1	0
	SPP1	8	gene	0	0	0	0	1	0	0	1	0	0	0	0	0	0	0	0	0	0	0	0	0	1	0	0	0	0	0	0	1	0	0	1	0	0	0	0	0	0	1	0	0	0	2	0	1	0
	STE	8	gene	1	0	0	0	1	0	0	0	1	0	0	1	0	0	0	0	0	1	0	0	0	0	0	1	0	0	0	1	1	0	0	0	1	1	0	0	0	0	1	1	0	0	0	0	0	1
	TLR1	8	gene	0	0	0	1	0	0	0	0	0	0	0	1	0	0	0	0	0	0	1	0	0	0	0	1	0	0	0	0	1	0	0	0	1	0	0	0	0	0	0	0	0	0	0	0	2	0
	TLR10	8	gene	0	0	0	1	0	0	0	0	0	0	0	1	1	0	0	0	0	0	1	0	0	1	1	1	0	0	0	0	1	1	0	0	1	1	0	1	0	0	1	0	0	0	0	0	1	0
	TLR2	8	gene	1	0	0	0	0	0	0	1	1	0	0	0	0	0	0	0	1	0	0	0	0	0	0	0	0	0	0	1	1	1	0	1	1	1	1	0	0	0	1	1	0	0	1	1	0	0
	TLR6	8	gene	0	0	0	1	0	0	0	0	0	0	0	1	0	0	0	0	0	0	1	0	0	0	1	1	0	0	0	0	1	0	0	0	1	1	0	1	0	0	1	0	0	0	0	0	1	0
	UNC5C	8	gene	0	0	0	0	1	0	0	0	0	0	0	0	0	0	0	0	0	0	1	0	0	0	0	0	0	0	0	0	0	0	0	0	0	0	0	1	0	0	0	0	0	0	1	0	1	0
	S0069	8	microsatellite	0	0	0	0	1	0	0	1	0	0	0	1	0	0	0	0	0	0	0	0	0	0	0	1	0	1	0	0	0	0	0	0	1	1	0	2	0	0	1	1	0	0	0	1	1	0
	S0086	8	microsatellite	1	0	0	0	1	0	0	1	1	0	1	1	1	0	0	0	0	0	0	0	0	0	0	1	0	0	0	0	1	1	0	1	1	1	0	0	0	0	1	0	0	0	1	0	0	1
	S0144	8	microsatellite	0	1	0	0	1	0	0	0	0	0	1	1	0	0	0	0	0	0	0	0	0	0	0	0	0	0	0	0	0	0	0	0	0	1	0	0	0	0	1	0	0	0	0	0	0	0
	S0178	8	microsatellite	0	0	0	0	1	0	0	0	0	0	2	0	0	0	0	1	0	0	0	0	0	1	0	2	0	0	0	0	1	0	0	1	0	0	0	0	0	0	1	1	1	0	0	0	1	0
	S0225	8	microsatellite	0	1	0	0	0	0	0	0	2	0	1	0	0	0	0	0	1	0	0	2	0	0	0	1	0	2	0	1	1	1	0	0	0	1	0	1	0	0	1	1	1	1	1	0	1	0
	S0285	8	microsatellite	1	0	0	1	1	0	0	0	1	0	0	1	0	0	0	0	0	0	1	0	1	0	0	1	0	0	0	0	1	1	0	1	1	0	0	0	0	0	0	0	0	0	1	0	0	0
	S0376	8	microsatellite	0	0	0	0	0	0	0	1	0	1	1	0	1	0	0	0	0	0	1	0	0	1	0	1	0	0	0	1	1	1	0	1	1	1	0	1	1	0	1	0	1	1	1	0	0	0
	SW1037	8	microsatellite	1	0	0	0	0	1	0	0	1	1	0	2	0	0	0	0	0	0	0	0	1	1	0	1	0	0	0	0	1	0	0	1	1	0	0	0	0	0	1	0	2	2	0	0	1	0
	SW1070	8	microsatellite	0	0	0	0	0	1	0	0	0	0	1	1	0	0	0	0	0	0	1	0	0	1	0	1	0	0	0	0	1	1	0	1	1	1	0	0	0	0	1	0	0	1	0	0	0	0
	SW1080	8	microsatellite	0	0	0	0	0	0	0	0	0	0	0	0	1	0	0	0	0	0	0	0	0	1	0	1	0	0	0	0	1	1	0	1	2	0	0	0	1	0	1	0	0	0	0	0	0	0
	SW1085	8	microsatellite	0	0	0	0	1	1	0	0	0	0	0	0	0	1	0	0	0	0	1	0	2	0	0	0	0	0	0	0	0	0	0	0	0	1	0	0	0	0	0	1	0	0	0	0	1	0
	SW1312	8	microsatellite	0	0	0	0	1	0	0	0	0	0	0	0	0	0	0	0	0	0	1	0	0	0	0	0	0	0	0	0	2	0	0	0	0	0	0	1	0	0	0	0	0	0	1	0	1	0
	SW1345	8	microsatellite	1	0	0	1	1	1	0	0	1	0	0	1	0	0	0	0	0	0	1	0	1	0	0	1	0	0	2	0	1	0	0	1	1	0	0	0	0	0	1	0	0	0	1	0	0	0
	SW149	8	microsatellite	0	1	0	0	2	0	0	0	0	0	1	0	0	0	0	0	0	0	0	0	0	1	0	0	0	0	0	1	0	1	0	0	0	1	0	1	0	0	1	1	1	1	1	0	1	0
	SW1649	8	microsatellite	0	0	0	0	0	0	0	0	0	1	0	1	0	0	0	0	0	0	1	0	0	1	1	1	0	0	0	0	1	1	0	0	1	2	0	1	0	0	1	1	0	0	0	0	1	0
	SW1679	8	microsatellite	1	0	0	0	1	0	0	1	1	0	1	1	1	0	0	0	0	0	1	0	0	0	0	1	0	0	0	1	1	0	0	1	1	1	0	0	0	0	1	0	1	0	0	0	0	1
	SW1702	8	microsatellite	1	0	0	2	0	1	0	0	1	0	0	1	0	0	0	0	0	0	1	0	1	0	0	1	0	0	0	0	1	0	0	1	1	1	0	0	0	0	1	1	0	0	0	0	0	0
	SW171	8	microsatellite	0	0	0	0	0	0	0	1	0	0	0	0	0	0	0	0	1	0	0	0	0	0	0	0	0	0	0	0	0	0	0	0	0	1	0	0	0	0	0	0	0	1	0	0	1	0
	SW1924	8	microsatellite	0	0	0	2	1	0	0	0	1	1	1	1	0	0	0	0	0	1	0	0	0	0	0	0	0	0	0	0	1	0	0	1	0	0	0	0	0	0	0	1	0	0	1	0	1	0
	SW194	8	microsatellite	0	0	0	0	1	0	0	0	0	0	0	0	0	0	0	0	0	2	1	0	0	0	0	0	0	0	0	0	0	0	0	0	0	0	0	1	0	0	0	0	0	0	1	0	1	0
	SW1980	8	microsatellite	0	0	0	1	1	0	0	1	0	0	1	0	0	0	0	1	0	0	0	0	0	1	0	1	0	0	0	0	1	0	0	0	0	0	0	0	0	0	1	1	0	0	0	0	0	0
	SW205	8	microsatellite	0	0	0	0	0	0	0	0	0	1	0	1	0	2	0	0	0	0	1	0	0	1	1	1	2	0	0	0	1	1	0	0	1	1	0	1	0	0	1	1	2	0	0	0	1	0
	SW211	8	microsatellite	0	0	0	0	0	0	0	1	0	0	0	0	0	0	0	0	0	0	0	0	0	1	1	1	0	0	0	0	1	1	0	0	2	0	0	0	0	0	1	1	0	0	0	0	1	0
	SW2611	8	microsatellite	1	0	0	0	1	1	0	0	1	0	0	0	0	0	0	0	0	0	1	0	1	0	0	1	0	0	0	0	1	1	0	1	0	1	0	1	2	0	0	0	0	0	1	0	0	0
	SW268	8	microsatellite	1	0	0	0	0	1	0	0	1	0	0	1	0	0	0	0	0	0	1	0	1	0	0	1	0	0	0	0	1	0	0	2	1	2	0	0	0	0	1	1	0	0	0	0	0	0
	SW29	8	microsatellite	0	0	0	1	0	1	0	1	0	0	1	1	0	0	0	0	0	0	1	0	0	1	0	1	0	0	0	1	1	1	0	1	1	1	0	0	0	0	1	0	2	1	0	0	1	0
	SW368	8	microsatellite	0	0	0	1	0	0	0	0	0	1	0	0	1	0	1	0	0	0	1	0	0	0	0	1	0	0	1	1	1	0	0	0	1	0	1	1	1	0	1	0	1	1	0	0	0	0
	SW374	8	microsatellite	0	1	0	0	1	0	2	1	0	1	1	1	0	0	0	0	0	0	0	0	0	2	1	0	0	0	0	0	1	0	0	0	0	0	0	0	0	0	0	0	0	0	0	0	0	0
	SW444	8	microsatellite	0	0	0	1	0	0	0	0	0	0	0	1	1	0	0	0	0	0	1	0	0	1	1	1	2	0	1	0	1	1	0	0	1	1	0	1	0	0	1	0	0	0	0	0	1	0
	SW61	8	microsatellite	0	0	0	0	1	0	0	1	0	0	0	0	0	0	0	0	0	0	1	0	0	0	0	1	0	0	0	0	0	0	0	0	0	0	0	1	0	0	1	0	0	0	1	0	1	0
	SW7	8	microsatellite	0	0	0	0	0	0	0	2	0	0	1	1	0	1	0	0	0	0	1	0	0	1	0	1	0	0	0	0	1	1	0	0	2	1	0	0	0	0	1	0	0	0	0	0	1	0
	SW763	8	microsatellite	0	1	0	0	0	0	0	0	0	0	1	0	0	0	0	0	0	0	0	0	0	0	0	0	0	0	0	0	0	1	0	0	0	1	0	0	0	0	1	1	0	0	0	0	1	0
	SW905	8	microsatellite	1	0	0	1	2	0	0	0	1	0	0	0	0	0	0	0	0	0	1	0	1	0	0	1	0	0	0	0	1	1	0	1	1	0	0	0	1	0	0	0	0	0	1	0	0	0
	SW933	8	microsatellite	0	0	0	0	0	1	0	1	1	1	0	1	0	0	0	0	0	0	1	0	1	0	1	1	0	0	0	0	1	0	0	0	1	1	0	1	0	0	1	1	0	0	0	0	1	0
	SWR1921	8	microsatellite	0	1	0	0	1	0	0	0	0	0	1	0	0	0	0	0	0	0	0	0	0	1	0	1	0	1	0	1	1	1	0	0	0	1	0	1	0	0	1	1	1	1	1	0	1	0
	SWR750	8	microsatellite	0	0	0	0	1	0	0	0	1	0	0	1	0	0	0	0	0	2	0	0	0	0	0	1	0	0	0	0	1	0	0	0	0	0	0	0	0	0	2	1	0	0	1	0	0	1
	CCK	13	gene	0	0	0	1	0	0	0	1	1	0	0	0	0	0	0	0	0	0	1	1	1	1	1	0	0	1	0	1	0	1	0	0	1	1	1	0	0	0	0	0	0	0	0	0	1	2
	MyD88	13	gene	0	1	0	1	0	0	0	1	0	0	0	1	0	0	0	0	0	0	1	1	1	0	0	0	0	1	0	0	0	0	0	0	1	0	1	0	0	0	0	0	0	0	0	0	0	0
	TLR9	13	gene	0	2	0	1	1	0	0	0	0	0	0	0	0	0	0	0	0	0	0	1	1	1	0	1	0	1	0	1	0	1	0	0	1	1	1	0	0	0	1	0	0	0	0	0	0	0
	S0021	13	microsatellite	0	1	0	0	1	0	0	0	0	1	0	1	0	0	0	0	0	0	1	0	0	1	0	0	0	1	0	2	0	0	0	0	1	0	0	0	0	0	0	0	0	0	1	0	0	0
	S0068	13	microsatellite	0	2	0	1	1	0	0	2	2	0	0	1	0	0	0	0	0	0	1	0	1	0	1	0	0	1	0	2	1	0	0	1	0	0	0	0	0	0	0	0	0	1	0	0	0	1
	S0075	13	microsatellite	0	1	0	0	1	0	0	1	1	0	0	0	0	0	0	0	0	0	0	0	1	0	0	0	0	0	0	1	0	0	0	0	0	0	1	0	0	0	0	0	0	0	0	0	0	1
	S0215	13	microsatellite	0	1	0	1	0	0	0	0	1	0	0	0	2	0	0	0	0	0	0	0	1	0	0	1	0	0	0	1	1	2	0	1	0	0	0	0	0	0	1	0	0	1	0	0	0	0
	S0219	13	microsatellite	0	0	0	0	0	0	0	0	0	0	0	0	1	0	0	0	0	0	1	0	1	0	1	0	0	0	0	1	0	0	1	0	0	1	0	0	0	0	0	0	0	0	1	0	2	0
	S0223	13	microsatellite	0	1	0	0	1	0	0	0	0	0	0	1	0	1	1	0	0	0	0	0	1	0	0	0	0	0	0	1	0	0	0	0	1	0	1	0	0	0	0	0	0	0	1	0	0	0
	S0282	13	microsatellite	0	1	0	1	0	1	0	0	1	0	1	0	1	2	1	0	0	0	1	0	1	0	1	0	0	0	0	1	0	1	0	0	1	0	0	2	0	0	0	1	0	0	1	0	1	0
	S0287	13	microsatellite	0	0	0	0	0	0	0	0	1	0	0	0	1	0	0	0	0	0	0	0	1	0	1	0	0	0	0	1	0	0	0	1	0	0	0	0	0	0	0	0	0	0	0	0	0	1
	S0288	13	microsatellite	0	1	0	1	0	0	0	1	1	0	0	1	0	0	0	0	0	0	1	1	1	0	1	0	0	1	0	1	0	1	0	0	1	0	1	0	0	0	0	0	0	0	0	0	1	0
	S0289	13	microsatellite	0	0	0	0	0	0	0	1	1	0	0	1	1	0	0	0	0	0	0	0	1	0	1	0	0	0	0	1	0	1	0	1	0	0	0	0	0	0	1	0	0	0	0	0	0	1
	S0291	13	microsatellite	0	1	0	0	1	0	0	0	1	0	0	0	1	0	0	0	0	0	0	0	1	0	0	0	0	0	0	1	1	1	0	0	0	0	0	0	0	0	0	0	1	1	0	0	0	0
	S0293	13	microsatellite	0	1	0	0	1	0	0	1	1	0	0	0	1	0	0	0	2	0	0	0	1	0	0	0	0	0	0	1	0	0	0	1	0	0	0	0	0	0	0	0	0	0	0	0	1	1
	SW1030	13	microsatellite	0	0	0	0	1	0	0	0	1	0	0	0	2	0	0	0	0	0	0	0	1	0	0	0	0	0	0	1	0	2	0	0	0	0	0	2	0	0	0	0	0	0	0	0	0	0
	SW1056	13	microsatellite	0	0	0	0	0	0	0	0	1	0	0	1	1	0	0	0	0	0	0	0	1	0	1	0	1	0	0	1	0	1	0	1	0	1	2	0	2	0	0	0	0	1	0	0	0	1
	SW129	13	microsatellite	0	0	0	0	1	0	1	1	1	0	0	0	0	0	0	0	1	0	0	0	2	0	0	0	0	0	0	1	1	0	0	1	0	0	0	0	0	0	1	0	0	0	0	0	0	0
	SW1378	13	microsatellite	0	0	0	1	0	0	1	1	1	0	1	0	0	1	0	0	0	0	1	1	1	0	0	0	0	1	0	1	0	2	0	0	1	1	0	0	1	0	0	0	1	0	0	0	1	0
	SW1407	13	microsatellite	0	1	0	1	1	0	0	1	0	0	2	0	0	2	2	0	0	0	1	1	1	0	0	0	0	1	0	1	0	0	0	0	1	0	0	0	0	0	0	0	0	0	0	2	2	0
	SW1550	13	microsatellite	0	0	0	0	0	0	0	0	1	0	0	1	1	0	0	0	2	0	0	2	2	0	0	2	0	0	0	1	1	1	0	0	0	0	0	0	0	0	1	0	0	0	0	0	0	0
	SW2007	13	microsatellite	0	1	0	0	1	0	1	0	1	0	0	0	0	0	0	0	1	0	0	0	0	0	0	0	0	0	0	1	1	1	0	0	0	0	0	0	0	1	0	0	0	0	0	0	0	0
	SW2097	13	microsatellite	0	2	0	1	0	0	0	0	1	0	0	0	2	0	0	0	0	0	0	0	1	0	0	0	0	0	0	2	2	2	0	2	0	0	1	0	0	0	1	0	0	1	0	0	0	0
	SW2189	13	microsatellite	0	1	0	0	0	0	0	0	1	0	0	0	1	2	2	0	0	0	0	0	1	0	0	0	0	0	0	2	0	0	1	1	0	0	0	1	0	0	0	0	0	0	1	0	0	1
	SW225	13	microsatellite	0	0	0	0	1	0	1	2	2	0	0	1	0	0	0	0	0	0	0	2	1	0	0	0	0	0	0	1	2	0	0	0	0	0	1	0	0	0	1	0	0	0	0	0	0	0
	SW2412	13	microsatellite	0	1	0	0	0	0	0	0	0	0	0	0	0	0	0	0	0	0	0	0	1	0	1	0	0	0	0	1	2	0	0	0	0	0	0	0	0	0	0	0	0	0	1	0	1	0
	SW2440	13	microsatellite	0	0	0	0	0	0	0	0	2	0	0	0	2	0	0	0	0	0	0	0	1	0	1	0	0	0	0	0	0	0	0	0	0	0	0	0	0	0	0	0	0	0	0	0	0	1
	SW2448	13	microsatellite	0	1	0	0	0	0	0	0	0	0	0	1	0	0	0	0	0	0	0	0	1	0	0	0	0	0	0	1	0	0	0	0	1	0	1	0	0	0	0	0	0	0	1	0	0	0
	SW2450	13	microsatellite	0	1	0	1	0	1	0	0	0	0	0	1	0	0	0	0	0	0	0	0	1	0	0	0	0	0	0	1	0	0	0	0	1	0	1	0	0	0	0	0	0	0	1	0	0	0
	SW38	13	microsatellite	0	0	0	0	0	0	0	0	1	0	0	0	1	0	0	0	0	0	0	0	1	0	1	0	0	0	0	1	0	1	0	1	0	1	0	0	0	0	1	0	0	0	0	0	0	1
	SW398	13	microsatellite	0	0	0	0	1	0	0	0	1	0	0	0	1	0	0	0	0	0	0	0	1	0	0	0	0	0	0	1	0	1	0	1	0	1	0	0	0	0	0	0	0	0	0	0	0	0
	SW769	13	microsatellite	0	1	0	1	0	0	1	1	1	0	0	0	1	0	0	0	0	0	0	0	1	0	0	1	0	0	0	1	1	1	0	1	0	0	0	1	1	0	1	0	0	1	0	0	0	0
	SW864	13	microsatellite	0	1	0	1	1	0	0	1	1	0	0	0	0	1	0	0	0	0	1	1	1	2	1	0	0	1	0	0	0	1	0	0	0	1	1	0	0	0	2	0	0	0	0	0	0	0
	SW882	13	microsatellite	1	0	0	1	1	0	0	1	0	0	0	0	1	0	0	0	0	0	0	0	1	0	0	0	0	1	0	2	0	0	0	1	0	0	0	0	0	0	0	0	0	0	0	0	0	0
	SW935	13	microsatellite	0	1	0	1	0	0	1	1	0	0	2	0	0	2	0	0	0	0	1	1	1	0	0	0	0	1	0	1	0	0	0	0	1	1	2	0	1	0	0	0	0	0	0	1	0	0
	SW937	13	microsatellite	0	0	0	1	1	0	0	1	0	0	0	0	1	0	0	0	0	0	0	0	1	0	0	0	0	1	0	1	1	0	0	1	0	0	0	0	1	0	0	0	0	0	1	1	0	1
	SW955	13	microsatellite	0	0	0	0	1	0	1	1	1	0	0	1	0	0	2	0	0	0	0	0	1	0	1	0	0	0	0	1	1	0	0	1	0	0	0	0	1	0	1	0	0	0	0	0	0	0
	SW992	13	microsatellite	1	0	0	1	1	0	1	1	1	0	0	0	1	0	0	0	0	0	2	0	1	0	0	0	0	1	0	1	1	0	0	1	0	0	0	1	0	0	0	0	0	0	0	0	0	0
	SWR428	13	microsatellite	0	1	0	1	0	0	1	1	1	0	1	0	0	1	0	0	0	0	1	1	1	0	0	0	0	1	0	1	0	1	0	0	1	1	1	0	1	0	0	0	0	0	0	0	0	0
[truncated: 48 more columns]
